# Supplementary material for: Xyloglucan endotransglucosylase/hydrolase 25 positively regulates the lead tolerance in Raphanus sativus
Source: Front Plant Sci. 2025 Jun 13;16:1607751. doi: 10.3389/fpls.2025.1607751 (PMC12202668; doi:10.3389/fpls.2025.1607751)
Supplement: Supplementary Table 1 — Primers used in this study. [file Table1.xlsx]

## Sheet: Table S1(1)
Table S1.The primers used in this study
Primer name	Vector	Primer sequence (5’–3’)
Primers for Genetic transformation
RsXTH25-1300-F	pC1300	gagctcggtacccggggatccATGGCTGCTACCATCTTGGTTCCTC
RsXTH25-1300-R	pC1300	gcccttgctcaccatgtcgacCTACGCAGCTAGACACTCTCGTGGA
Primers used in qPCR
RsXTH11-qF1		AGTTCTTAGGTAACACAACGGGT
RsXTH11-qR1		AGTGGGATCGAACCAAAGGT
RsXTH23-qF1		CTTGTCCTAATGGCTCGGGA
RsXTH23-qR1		GAATCTCTTCGTATCCGTGCAA
RsXTH24-qF1		CAGCTTGACTCAACGGCTCA
RsXTH24-qR1		TCTTCGCATCCGTACAGTAGT
RsXTH25-qF1		TATGGAACGCCGAAGACTGG
RsXTH25-qR1		CACGACGCAAGCTTCTTCAC
RsXTH27-qF1		AAGCCGATGAGGATGTACGC
RsXTH27-qR1		CGACCTTCCGTTTGAATGAGC
RsActin-qF1		TTCAATGTCCCTGCCATGTA
RsActin-qR1		GAGACGGAGGATAGCGTGAG
