# Supplementary material for: Xyloglucan endotransglucosylase/hydrolase 25 positively regulates the lead tolerance in Raphanus sativus
Source: Front Plant Sci. 2025 Jun 13;16:1607751. doi: 10.3389/fpls.2025.1607751 (PMC12202668; doi:10.3389/fpls.2025.1607751)
Supplement: Supplementary Table 3 — Quality of transcriptome sequencing data. [file Table3.xlsx]

## Sheet: Supplementary file 3
Table S3. Quality of transcriptome sequencing data
Sample	Raw reads	Raw Q20 %	Raw Q30 %	Clean reads	Clean reads %	Clean Q20 %	Clean Q30 %
Pb0-1	68545776	0.9877	0.9657	68469022	0.9989	0.9881	0.9661
Pb0-2	67492222	0.9883	0.967	67420808	0.9989	0.9887	0.9674
Pb0-3	75781406	0.9864	0.9626	75700598	0.9989	0.9868	0.963
Pb4-1	59981298	0.986	0.96	59915738	0.9989	0.9864	0.9604
Pb4-2	61916208	0.9842	0.9557	61843038	0.9988	0.9847	0.9562
Pb4-3	77395042	0.9858	0.9585	77312006	0.9989	0.9862	0.9589
Pb8-1	62562810	0.9846	0.9562	62489176	0.9988	0.9851	0.9567
Pb8-2	69786918	0.9786	0.9389	69675196	0.9984	0.9793	0.9395
Pb8-3	56521608	0.9864	0.96	56449618	0.9987	0.9869	0.9605
