# Supplementary material for: Xyloglucan endotransglucosylase/hydrolase 25 positively regulates the lead tolerance in Raphanus sativus
Source: Front Plant Sci. 2025 Jun 13;16:1607751. doi: 10.3389/fpls.2025.1607751 (PMC12202668; doi:10.3389/fpls.2025.1607751)
Supplement: Supplementary Table 4 — List of differentially expressed genes under Pb stress. [file Table4.xlsx]

## Sheet: Supplementary file 4
Table S4. List of differentially expressed genes under Pb treatment
Pb4 VS Pb 0		Pb8 VS Pb 0		Pb8 VS Pb 4
id	log2(fc)	id	log2(fc)	id	log2(fc)
Rs330020	4.562	Rs520810	7.4893	Rs158350	1.722
Rs036620	-3.0085	Rs151590	4.1682	Rs231310	1.6568
Rs520810	6.6654	Rs146450	3.6001	Rs056470	-2.549
Rs398010	3.7869	Rs036620	-3.1539	Rs164440	2.5486
Rs061720	-1.9299	Rs330020	4.8312	Rs386710	-1.2071
Rs202870	-3.8587	Rs158350	2.9578	Rs146160	1.7344
Rs267480	2.18	Rs403550	2.7042	Rs389200	1.9656
Rs146450	2.7486	Rs061720	-2.0494	Rs541630	1.9124
Rs062950	1.8181	Rs204060	2.9625	Rs112450	-2.5583
Rs237950	3.896	Rs513490	-2.653	Rs532710	3.8936
Rs421620	-1.8054	Rs541360	2.5327	Rs146120	1.8992
Rs399490	1.221	Rs133070	3.2987	Rs145580	-1.2845
Rs035980	1.5721	Rs237950	3.8811	Rs495350	-1.0577
Rs065010	2.0975	Rs284730	3.5463	Rs256820	1.6851
Rs261650	1.4628	Rs027070	2.2963	Rs389190	2.3012
Rs000160	2.1299	Rs139630	2.4996	Rs199440	3.0126
Rs277130	-4.0434	Rs217520	3.5582	Rs299590	1.4484
Rs071270	1.7882	Rs081850	-2.3942	Rs343920	-1.1976
Rs270480	-3.0566	Rs345120	2.9731	Rs403550	1.594
Rs149840	2.0961	Rs071270	2.942	Rs452690	1.6526
Rs027070	1.685	Rs285460	3.9584	Rs365340	-1.2478
Rs515200	3.0557	Rs483090	1.8895	Rs104820	-1.3709
Rs115840	2.0064	Rs075450	2.475	Rs533360	1.29
Rs306540	-2.4943	Rs202870	-3.9888	Rs414160	-1.1015
Rs131160	1.5426	Rs029100	2.8688	Rs589040	4.0331
Rs285690	1.7346	Rs343920	-2.3408	Rs483090	1.2029
Rs022540	-2.1576	Rs448500	2.2194	Rs379080	-2.1442
Rs404950	3.9384	Rs190110	1.9732	Rs349690	2.2206
Rs421570	-1.7182	Rs365450	-2.1649	Rs282360	1.3185
Rs262810	2.5951	Rs041410	2.5983	Rs139630	1.5393
Rs425840	1.4374	Rs066280	2.7728	Rs451580	2.4597
Rs176560	1.202	Rs041820	-2.3096	Rs252180	-1.1647
Rs392580	1.4181	Rs176560	1.7486	Rs302360	1.9718
Rs450600	1.7115	Rs060340	-2.3279	Rs565600	-4.839
Rs456760	1.7054	Rs598790	-2.7498	Rs321940	-1.0862
Rs456810	1.7108	Rs285660	4.1911	Rs347750	1.343
Rs193470	-1.6529	Rs078220	-2.8125	Rs437600	1.5433
Rs273580	1.1174	Rs528560	2.2924	Rs538800	1.3677
Rs017780	1.2743	Rs007390	3.4049	Rs499520	1.3846
Rs151590	2.9037	Rs149840	2.5249	Rs352400	-1.019
Rs205650	2.256	Rs207750	2.5259	Rs538740	1.3656
Rs046640	1.6938	Rs047480	2.37	Rs087370	-1.3428
Rs236740	-4.4665	Rs046640	2.3107	Rs571400	-1.8374
Rs426650	1.7786	Rs022540	-2.5994	Rs421840	1.34
Rs204060	2.257	Rs492760	2.5986	Rs416670	1.034
Rs383590	-3.3669	Rs523260	3.5512	Rs009620	-1.9618
Rs040950	-2.9521	Rs062950	1.972	Rs416710	1.0333
Rs314750	2.2553	Rs231310	1.8262	Rs537720	2.5316
Rs004450	1.1263	Rs267480	2.4457	Rs026750	-1.3893
Rs290460	1.0981	Rs160570	6.1092	Rs010930	-2.7855
Rs324410	1.2176	Rs109780	1.6138	Rs032290	1.5731
Rs046620	1.6732	Rs431690	-2.8143	Rs076160	-1.3994
Rs285680	1.3904	Rs236280	-2.2163	Rs236280	-1.0026
Rs115670	1.6004	Rs262810	2.8302	Rs075450	1.1204
Rs258540	-3.869	Rs324410	1.3936	Rs315450	1.321
Rs452290	1.8676	Rs299590	2.2749	Rs082190	1.4319
Rs046570	1.681	Rs509330	-1.9666	Rs235100	1.0753
Rs266330	1.4602	Rs413010	-1.7725	Rs067630	-1.9038
Rs280790	5.3621	Rs352340	1.7532	Rs082160	1.4034
Rs000140	1.4918	Rs004140	2.4001	Rs041820	-1.0942
Rs108420	-2.1453	Rs056520	2.5798	Rs067220	1.413
Rs529270	1.6151	Rs055080	1.9217	Rs157420	-1.3755
Rs482790	-2.1071	Rs315450	1.6543	Rs210400	-1.1117
Rs491200	1.9428	Rs170560	1.8135	Rs016770	-1.0046
Rs007390	2.9998	Rs106900	-2.4981	Rs017080	1.4074
Rs416240	1.4865	Rs302360	3.0705	Rs071270	1.1538
Rs058300	-2.5725	Rs432260	-3.1873	Rs041410	1.4569
Rs170560	1.6383	Rs432270	-2.7825	Rs482690	1.4659
Rs417370	1.1286	Rs416710	2.0139	Rs159660	-1.3026
Rs285660	3.3126	Rs416670	2.013	Rs326010	1.2477
Rs538830	3.8324	Rs453960	2.0539	Rs176270	-1.96
Rs538770	3.8324	Rs482790	-2.5297	Rs151970	1.6109
Rs513490	-1.8763	Rs136600	3.8341	Rs598790	-1.2314
Rs280980	-1.7697	Rs374130	2.9425	Rs230110	-2.1279
Rs303410	-2.9332	Rs308320	1.5318	Rs448600	1.3027
Rs283460	-2.9669	Rs398010	3.4757	Rs479370	1.6673
Rs058080	1.1286	Rs144680	-1.8603	Rs010920	1.8694
Rs040540	-1.4299	Rs151810	2.5653	Rs507900	2.2548
Rs363510	1.197	Rs048200	1.638	Rs310620	-1.3881
Rs341280	1.1057	Rs392580	1.7906	Rs056520	1.2013
Rs488330	1.7516	Rs377880	-3.0579	Rs303380	3.2041
Rs016010	1.8494	Rs488330	1.9486	Rs511490	-1.0789
Rs514810	1.8564	Rs067220	3.1499	Rs520950	-1.0359
Rs523250	3.0854	Rs612180	1.8722	Rs151590	1.2646
Rs153780	1.1394	Rs148090	2.9947	Rs078220	-1.2759
Rs523260	2.8496	Rs426650	2.1364	Rs070760	1.2881
Rs409410	1.3937	Rs040560	1.9896	Rs347970	1.4257
Rs215060	1.2719	Rs529280	1.6988	Rs197220	-1.2981
Rs431690	-2.15	Rs409160	4.8534	Rs025150	-1.0229
Rs029100	1.9671	Rs341280	1.5385	Rs136600	1.209
Rs449880	1.6751	Rs365810	1.4552	Rs317520	1.4468
Rs244240	1.475	Rs523250	3.148	Rs443450	1.2535
Rs508020	-3.1999	Rs055030	1.7156	Rs578150	1.2669
Rs314450	1.8234	Rs205650	2.5846	Rs236250	1.6661
Rs499860	2.9629	Rs062410	2.3963	Rs400530	1.8364
Rs214440	1.2211	Rs235630	1.8996	Rs198160	-1.0042
Rs365450	-1.3816	Rs265680	2.1731	Rs045620	-1.4834
Rs412800	1.8278	Rs016440	2.0418	Rs098400	-1.3789
Rs412760	1.7813	Rs052760	2.3646	Rs299850	-4.7814
Rs152350	-2.1863	Rs001220	1.7822	Rs251500	2.9428
Rs424620	-3.9766	Rs538830	4.7263	Rs386080	-1.3042
Rs425580	2.7799	Rs499860	3.4453	Rs523210	-1.3754
Rs133070	2.3949	Rs160900	1.7695	Rs381400	1.2292
Rs276060	1.0666	Rs041720	-2.4283	Rs105430	-1.1147
Rs054460	2.1926	Rs538770	4.7209	Rs236540	-1.2026
Rs047320	-1.6412	Rs402510	1.9771	Rs306540	1.1814
Rs062410	1.5394	Rs146630	1.7277	Rs061870	1.6215
Rs219350	2.5667	Rs379640	1.7599	Rs198660	-4.0586
Rs555340	-3.2514	Rs317520	2.3442	Rs133630	1.8092
Rs543980	-2.8124	Rs223930	-1.7778	Rs159610	-1.2652
Rs106790	-1.6033	Rs188540	5.1506	Rs124310	2.1932
Rs081850	-1.8298	Rs142830	-2.1779	Rs217520	1.5407
Rs142830	-1.8807	Rs266330	1.475	Rs412500	5.8881
Rs260590	-2.2354	Rs341840	3.1484	Rs541960	-1.5618
Rs066020	-3.5185	Rs046570	1.6366	Rs190110	1.2618
Rs279060	-4.1059	Rs386440	2.0737	Rs378960	2.5569
Rs572660	4.2383	Rs344380	-2.4874	Rs123350	1.8
Rs257420	1.8387	Rs056470	-2.385	Rs564010	1.8044
Rs160430	1.6258	Rs283460	-3.7191	Rs143480	2.0978
Rs452300	1.0953	Rs383590	-3.8736	Rs500360	1.5297
Rs225290	-2.5592	Rs065010	1.5726	Rs166380	1.0488
Rs288380	1.6395	Rs268700	2.1382	Rs106900	-1.1277
Rs019910	-1.6639	Rs278630	1.8238	Rs339770	1.4483
Rs349270	-1.9141	Rs058200	-2.5137	Rs335880	1.8723
Rs392760	2.0135	Rs571400	-2.7515	Rs251870	1.6165
Rs306190	1.0538	Rs104940	2.5945	Rs418640	1.9739
Rs229620	1.2516	Rs056420	2.3148	Rs285460	1.5469
Rs012440	1.1038	Rs289740	-1.7405	Rs397680	-1.7
Rs144380	1.1098	Rs412140	1.4526	Rs424170	2.4621
Rs494330	1.534	Rs076790	-2.374	Rs138880	1.1686
Rs484380	2.5281	Rs462740	1.9873	Rs406100	-1.159
Rs154370	1.54	Rs386710	-1.6236	Rs186440	1.3342
Rs277150	-5.4107	Rs396600	2.608	Rs459490	1.7717
Rs392680	2.0199	Rs261650	1.6601	Rs541330	-1.3892
Rs335700	1.2822	Rs456510	2.2452	Rs004830	1.964
Rs365340	1.5921	Rs011430	-2.5064	Rs481860	2.1903
Rs306180	1.0725	Rs437650	-1.9892	Rs019430	1.7413
Rs270840	1.8543	Rs002110	1.7285	Rs024360	1.2531
Rs377880	-1.9901	Rs491200	2.1953	Rs082180	1.1035
Rs160900	1.1733	Rs459970	1.932	Rs052090	1.4065
Rs455930	-1.5086	Rs002060	1.7167	Rs422880	-1.1847
Rs348640	1.0988	Rs349690	2.6693	Rs123690	1.3145
Rs357320	1.5495	Rs377760	-3.2093	Rs194740	1.3906
Rs209820	1.0058	Rs394290	2.5558	Rs135650	1.939
Rs105060	3.8769	Rs493970	1.7707	Rs027630	-1.4055
Rs284730	2.6012	Rs076160	-2.3783	Rs399100	-1.5152
Rs507900	-2.3707	Rs423930	-3.9378	Rs219460	1.421
Rs571470	1.1621	Rs352360	1.8892	Rs414410	2.2053
Rs148220	1.9472	Rs620060	-3.2096	Rs005880	1.367
Rs026730	1.0147	Rs244240	1.8841	Rs483240	-1.1993
Rs235630	1.4595	Rs180960	1.3372	Rs149970	2.5521
Rs160400	1.1926	Rs453220	4.1479	Rs291570	1.9345
Rs391920	1.6676	Rs054950	1.8867	Rs463110	1.9439
Rs448200	1.9222	Rs485890	-3.2022	Rs311720	-1.2218
Rs291090	1.7073	Rs448600	1.9381	Rs344380	-1.0774
Rs541360	1.5425	Rs416240	1.551	Rs513970	-2.9321
Rs221020	1.4936	Rs450500	-1.9885	Rs454910	-2.1635
Rs283490	1.476	Rs160450	2.4335	Rs042600	-1.3868
Rs005290	-4.0885	Rs017880	-1.6301	Rs357020	1.4914
Rs532710	-3.9128	Rs000140	1.5637	Rs127150	-1.0699
Rs410920	1.8812	Rs045490	1.6833	Rs014350	1.2456
Rs314700	1.2923	Rs451540	2.0492	Rs060340	-1.384
Rs547680	-2.1845	Rs437600	2.8425	Rs547510	-2.9303
Rs176270	2.8012	Rs016480	1.7153	Rs455210	-1.2357
Rs582500	1.5896	Rs391920	2.2631	Rs354750	2.0788
Rs148510	3.5428	Rs559250	3.1423	Rs460550	-1.2833
Rs331320	1.2209	Rs251450	2.8079	Rs547490	2.173
Rs318650	1.4013	Rs045350	2.2218	Rs140100	2.1507
Rs376030	1.5471	Rs220360	2.2114	Rs019420	1.7499
Rs148690	1.0232	Rs211020	1.512	Rs578900	1.0521
Rs386930	1.192	Rs000630	2.9142	Rs204140	1.517
Rs076790	-1.8379	Rs058080	1.2895	Rs004970	-1.2489
Rs365750	-1.7827	Rs007570	-1.7473	Rs294400	-2.7268
Rs047730	1.1173	Rs040950	-2.6517	Rs276650	1.1675
Rs047740	1.2371	Rs422540	3.0843	Rs449250	1.3182
Rs533450	1.0288	Rs011230	2.2695	Rs082150	1.1093
Rs313260	2.702	Rs410920	2.1963	Rs256810	1.9546
Rs271720	1.7917	Rs309600	4.1366	Rs225450	-1.221
Rs528560	1.7357	Rs162220	1.1189	Rs166490	-1.1822
Rs473890	1.575	Rs045380	2.2644	Rs297030	-1.1149
Rs231130	-1.236	Rs291090	2.2368	Rs137860	1.2598
Rs412870	1.1657	Rs452280	1.4997	Rs042660	1.4629
Rs421450	-1.1536	Rs252140	3.1972	Rs109370	-1.3434
Rs478440	2.1273	Rs273580	1.4801	Rs223580	-1.6803
Rs144680	-2.015	Rs504240	1.8765	Rs409160	1.5017
Rs560840	1.4777	Rs021270	1.2997	Rs455190	-1.5017
Rs459970	1.3947	Rs167170	2.7884	Rs076620	-1.1445
Rs066280	2.0317	Rs025150	-1.6661	Rs403560	-1.1024
Rs391910	1.0924	Rs409410	1.7855	Rs291140	1.0392
Rs041720	-1.4358	Rs106790	-2.0287	Rs111250	1.018
Rs308320	1.266	Rs111270	1.793	Rs038440	1.1648
Rs495390	3.5942	Rs285440	3.7866	Rs322950	2.1092
Rs361750	-2.5348	Rs495240	-1.7599	Rs454560	-1.6969
Rs536210	1.8655	Rs144380	1.2331	Rs493120	1.9576
Rs537720	-3.0512	Rs155880	1.4283	Rs170090	1.1587
Rs049530	1.1309	Rs593310	-2.3864	Rs285440	1.5717
Rs430070	-1.2973	Rs297110	-2.0728	Rs352770	1.7955
Rs207750	1.7207	Rs351250	2.1198	Rs049590	1.2371
Rs423930	-2.2444	Rs378110	-1.574	Rs040940	1.2471
Rs390300	1.0069	Rs280790	5.2954	Rs256090	-1.0621
Rs251450	2.168	Rs173770	1.4302	Rs408520	1.0635
Rs227500	1.8329	Rs137860	3.3169	Rs063370	-2.0997
Rs136600	2.6251	Rs438550	1.6856	Rs041360	1.4453
Rs364860	1.4423	Rs515430	-2.0729	Rs158990	-1.0869
Rs028990	1.4799	Rs170950	1.8527	Rs312840	1.5813
Rs477600	3.2761	Rs449250	3.3945	Rs570870	1.1427
Rs345120	2.0198	Rs288380	1.7843	Rs511680	2.2014
Rs287090	-1.1419	Rs533360	1.9986	Rs107390	-1.5917
Rs357520	-2.8455	Rs008870	-2.5512	Rs424050	-2.6439
Rs450590	1.1591	Rs363510	1.2957	Rs284030	1.1383
Rs404980	-1.6801	Rs035980	1.63	Rs309650	1.3043
Rs493430	1.674	Rs214330	2.0636	Rs472040	-12.4852
Rs016850	-1.3596	Rs013840	1.6694	Rs319500	4.2288
Rs380200	-1.7869	Rs529370	1.7279	Rs508050	1.0276
Rs011430	-2.0769	Rs424800	1.5812	Rs431960	-2.0676
Rs382630	-2.3907	Rs271620	1.6907	Rs581790	1.081
Rs016440	1.6177	Rs495390	3.9871	Rs363020	-1.0514
Rs462740	1.4785	Rs265840	2.1981	Rs589880	2.2722
Rs393760	-2.1377	Rs376030	1.8547	Rs296510	1.2805
Rs348800	1.0106	Rs404480	-1.4613	Rs157110	1.8497
Rs450500	-1.4619	Rs416680	4.7418	Rs414650	1.2014
Rs151370	1.1272	Rs424890	4.1791	Rs270070	-12.3554
Rs146630	1.0889	Rs335700	1.5751	Rs456350	1.0463
Rs015410	3.1079	Rs240850	1.4013	Rs173770	1.0637
Rs413010	-1.2539	Rs088530	1.6835	Rs054460	-1.0561
Rs188540	3.9938	Rs450600	1.5453	Rs170510	2.6965
Rs585980	-2.0269	Rs165010	1.4342	Rs392660	1.2175
Rs377760	-1.9991	Rs143630	1.7422	Rs391650	12.3508
Rs129150	1.5526	Rs017780	1.7883	Rs137760	1.6032
Rs055080	1.5744	Rs292800	1.9642	Rs296420	1.0986
Rs265840	2.1529	Rs165030	1.4315	Rs058200	-1.6264
Rs047180	1.2628	Rs399490	1.1679	Rs392740	1.2135
Rs289740	-1.2233	Rs392680	2.3101	Rs061630	1.4922
Rs509330	-1.3984	Rs368970	2.3954	Rs408710	1.9468
Rs309880	1.5434	Rs148220	2.2594	Rs502980	3.0209
Rs105580	1.6405	Rs252820	1.6251	Rs212900	-1.047
Rs176740	1.8472	Rs156420	1.721	Rs424580	2.4802
Rs175480	-3.7152	Rs208830	2.267	Rs149960	-1.3275
Rs191890	-1.1646	Rs148380	2.464	Rs508020	2.4933
Rs379780	-1.4648	Rs576370	1.6392	Rs161800	1.1269
Rs140100	-2.7311	Rs393490	1.2989	Rs023290	-2.585
Rs343920	-1.1431	Rs392760	2.3364	Rs427190	2.2212
Rs002110	1.7346	Rs148510	4.1061	Rs578140	1.3394
Rs002060	1.7286	Rs449880	1.6887	Rs323900	1.3627
Rs472470	-1.9026	Rs302540	1.9992	Rs319040	2.6316
Rs495260	-1.3666	Rs359300	-1.8701	Rs145750	2.7904
Rs612180	1.2512	Rs078930	-2.6773	Rs135660	1.645
Rs437650	-1.2366	Rs144690	1.3235	Rs309600	1.3302
Rs080150	2.0844	Rs314750	2.2857	Rs421420	1.376
Rs067540	-2.5666	Rs411930	-2.6508	Rs494150	1.2052
Rs149970	-2.8575	Rs297320	-1.9022	Rs093490	1.366
Rs416680	3.8775	Rs339690	1.1652	Rs277840	2.1735
Rs620060	-2.2692	Rs060070	3.4597	Rs360820	-1.0894
Rs485890	-2.2816	Rs047730	1.2285	Rs197660	1.8105
Rs001220	1.3056	Rs297900	-4.0037	Rs203300	-1.0243
Rs194270	1.5952	Rs077020	1.5072	Rs285740	-1.2239
Rs406640	1.0234	Rs066610	1.1946	Rs193050	-1.1499
Rs297900	-2.6135	Rs571470	1.2007	Rs273850	-2.0043
Rs291100	2.0641	Rs304080	3.2858	Rs154980	1.5566
Rs004140	1.7826	Rs004450	1.0153	Rs564040	1.0586
Rs170250	1.2272	Rs547680	-2.1134	Rs033480	1.3732
Rs453960	1.5167	Rs317590	-1.4261	Rs380310	1.2058
Rs317590	-1.0181	Rs221060	1.4428	Rs275170	1.0933
Rs191090	1.0995	Rs388240	-1.9856	Rs002690	1.6081
Rs496510	1.5956	Rs452300	1.1061	Rs303410	1.8707
Rs432260	-2.2468	Rs377940	2.1165	Rs266820	-1.0987
Rs541330	2.3228	Rs395840	3.0099	Rs363460	1.426
Rs066610	1.0619	Rs520990	2.0778	Rs592580	1.0889
Rs406690	1.0203	Rs460740	1.5072	Rs281980	-1.1885
Rs422540	2.3813	Rs377820	2.116	Rs424890	1.3241
Rs165010	1.0276	Rs346550	1.5628	Rs310070	1.3245
Rs153980	1.4434	Rs052710	1.127	Rs297130	-11.9706
Rs167240	-3.477	Rs291490	1.4065	Rs265810	-2.0034
Rs477530	-4.3583	Rs276060	1.0384	Rs096950	1.1384
Rs102410	-1.3026	Rs019910	-2.4151	Rs221180	1.5803
Rs332930	1.5969	Rs129470	-1.7208	Rs119950	-1.1005
Rs341840	2.6058	Rs205100	-1.4926	Rs193100	-1.4851
Rs598790	-1.5184	Rs413290	-1.1687	Rs402450	-1.546
Rs048200	1.3073	Rs058300	-2.6626	Rs406410	1.3539
Rs021670	-2.8738	Rs062850	-2.2743	Rs297980	-1.0758
Rs221070	1.2709	Rs235860	-1.7386	Rs275130	1.0718
Rs046220	1.2926	Rs321940	-1.5939	Rs099270	2.3294
Rs399140	-1.8248	Rs102410	-1.3471	Rs059520	-1.6425
Rs378110	-1.1225	Rs269160	-2.4043	Rs126850	-1.2753
Rs148090	2.0037	Rs545990	2.9918	Rs202690	2.147
Rs192750	-1.2814	Rs176740	1.9089	Rs215550	1.849
Rs345110	3.069	Rs260590	-2.3209	Rs178170	1.4315
Rs139740	1.3255	Rs291100	2.6571	Rs144300	1.2077
Rs490440	1.8403	Rs578900	1.8034	Rs307510	-1.0016
Rs479370	-2.3545	Rs219540	2.4776	Rs152660	-1.0286
Rs201330	-1.1809	Rs146120	1.3649	Rs489480	-1.3347
Rs220640	1.1436	Rs314700	1.3975	Rs000630	1.1042
Rs135880	-2.3047	Rs176690	-1.679	Rs060070	1.4074
Rs371810	1.8545	Rs209820	1.0851	Rs113260	-1.4454
Rs165030	1.0213	Rs352400	-1.6227	Rs028110	1.0871
Rs309460	-2.9258	Rs342250	4.0888	Rs052070	1.3904
Rs151810	2.0319	Rs177570	-1.5747	Rs078240	-2.6801
Rs223930	-1.1069	Rs142450	1.5559	Rs181220	1.2047
Rs432310	1.4003	Rs403100	-1.3417	Rs614790	-1.0657
Rs394920	1.5145	Rs555340	-3.0748	Rs405830	1.7079
Rs456510	1.7317	Rs105580	2.1851	Rs062710	-1.1827
Rs374130	1.985	Rs046620	1.6912	Rs035030	2.712
Rs146840	1.096	Rs404920	1.9075	Rs391620	11.5809
Rs008650	1.6907	Rs169640	-2.1148	Rs227030	-2.348
Rs151970	2.4605	Rs115670	1.9962	Rs049700	1.5354
Rs352360	1.2437	Rs493430	1.6312	Rs300360	-1.5014
Rs236280	-1.2136	Rs068030	1.254	Rs239380	-1.8186
Rs068220	-2.3099	Rs357320	1.8744	Rs069310	1.5383
Rs078220	-1.5366	Rs101030	1.9655	Rs209040	1.1387
Rs043600	-1.1242	Rs381940	1.6782	Rs362460	3.1569
Rs499130	1.6778	Rs151970	4.0714	Rs348970	1.4912
Rs452280	1.1554	Rs502570	-1.8372	Rs407110	1.7846
Rs142450	1.4062	Rs133630	3.6364	Rs526270	1.274
Rs585620	1.2614	Rs456760	1.5534	Rs531650	1.2281
Rs297110	-1.2214	Rs009100	-1.3333	Rs595780	1.0731
Rs125490	1.4731	Rs208390	1.1814	Rs000330	-1.4533
Rs272300	1.0088	Rs081820	1.802	Rs097280	-1.0088
Rs158350	1.2359	Rs536210	2.0114	Rs499910	1.6385
Rs379640	1.2529	Rs381400	2.191	Rs104940	1.0126
Rs411930	-1.6661	Rs425580	2.826	Rs415840	-1.2488
Rs075450	1.3545	Rs435180	-1.7167	Rs037840	1.244
Rs304080	3.1149	Rs309890	-1.3318	Rs564950	2.6286
Rs396460	-1.2635	Rs456810	1.557	Rs559000	11.2703
Rs152650	1.3091	Rs383990	-1.6247	Rs128070	-1.4787
Rs568840	-1.1136	Rs146600	-3.1742	Rs041500	-1.3007
Rs281400	-1.1767	Rs487560	1.8869	Rs594800	1.0018
Rs453220	3.1975	Rs525510	2.5898	Rs238380	-1.0053
Rs277910	-1.1791	Rs009080	-1.3269	Rs574810	1.5043
Rs040560	1.4023	Rs313260	2.6833	Rs363500	-1.1811
Rs338800	1.0981	Rs221020	1.7631	Rs574760	-1.3147
Rs047870	-2.7043	Rs443450	1.661	Rs041540	-1.2858
Rs520910	-2.5947	Rs332930	1.9531	Rs015410	-1.3925
Rs438550	1.3387	Rs452690	2.1744	Rs322220	-1.6491
Rs106900	-1.3704	Rs046220	1.5855	Rs576870	1.8911
Rs149740	-1.3209	Rs061980	-1.7806	Rs386090	-1.0169
Rs155500	-1.3219	Rs013860	1.0746	Rs214300	-2.7659
Rs587440	-2.5422	Rs365750	-1.9334	Rs180630	1.201
Rs056420	1.494	Rs137190	-2.1681	Rs139610	1.1533
Rs007570	-1.2828	Rs232000	1.7461	Rs382630	2.0083
Rs093180	-1.4024	Rs469890	-2.0381	Rs301200	-1.0715
Rs392570	2.5827	Rs249780	-2.4374	Rs075480	2.3333
Rs001290	1.8978	Rs324460	-1.1319	Rs001560	1.2772
Rs218780	1.2403	Rs400340	1.4588	Rs079440	1.2022
Rs483240	1.3624	Rs038440	1.415	Rs275410	1.5307
Rs362170	1.0294	Rs279060	-4.2767	Rs282860	1.9051
Rs102350	1.0106	Rs131160	1.3121	Rs135210	1.5083
Rs598460	-2.7507	Rs192750	-1.7022	Rs187260	-1.3125
Rs310640	-1.6973	Rs425840	1.4811	Rs357400	-1.23
Rs045470	-1.3432	Rs038280	2.6292	Rs225460	-1.1569
Rs146600	-2.9165	Rs215100	-1.3886	Rs188540	1.1568
Rs052760	1.5471	Rs354390	-1.1655	Rs269020	2.9277
Rs349080	-2.5989	Rs412510	-1.5667	Rs584690	1.4712
Rs201710	2.2643	Rs401390	-1.3225	Rs258610	1.0235
Rs070130	-2.4515	Rs212410	1.2724	Rs041270	1.2338
Rs229610	1.6421	Rs355420	1.2602	Rs294570	-1.0963
Rs372970	1.2766	Rs295970	1.5678	Rs008870	-1.147
Rs004250	1.073	Rs028110	3.1708	Rs069390	1.6737
Rs285460	2.4114	Rs562830	-1.3989	Rs092670	-11.1098
Rs457490	-3.7477	Rs393310	1.2313	Rs157010	1.6972
Rs562480	-1.7534	Rs495260	-1.4859	Rs043860	1.036
Rs055510	1.1232	Rs320020	-1.4842	Rs079870	-5.3027
Rs451060	1.018	Rs496510	1.851	Rs168040	3.4112
Rs235220	-4.7539	Rs216360	1.1174	Rs053220	1.6044
Rs071300	1.6275	Rs285690	1.3974	Rs595730	3.2647
Rs073890	-5.7242	Rs071020	1.1115	Rs460580	1.1611
Rs069390	-2.335	Rs499520	1.6521	Rs336460	-1.1501
Rs380310	-1.8998	Rs271720	2.0521	Rs005590	-1.966
Rs154810	2.0078	Rs484940	1.6359	Rs311020	3.0338
Rs385840	1.5504	Rs143470	2.2016	Rs422700	-1.1513
Rs075000	-1.769	Rs520910	-4.2164	Rs068090	1.532
Rs375690	2.6316	Rs386930	1.4307	Rs274930	1.9267
Rs005370	2.0962	Rs385780	-1.9755	Rs448920	1.0751
Rs357310	1.2301	Rs432310	1.6966	Rs057060	1.9217
Rs235860	-1.3116	Rs532780	3.0811	Rs350880	-1.1516
Rs350890	1.1801	Rs257910	1.0981	Rs092000	-1.2087
Rs064010	1.0558	Rs229620	1.2614	Rs333210	-1.0792
Rs223740	-1.7204	Rs236740	-2.9716	Rs404580	2.0967
Rs031420	2.3825	Rs049530	1.3497	Rs337740	1.8646
Rs259820	1.3745	Rs348640	1.1253	Rs187250	-1.3
Rs492760	1.8587	Rs347750	1.9483	Rs076490	-1.3191
Rs011110	2.1605	Rs049810	-1.5096	Rs229450	-1.3959
Rs302540	1.9188	Rs135210	3.2064	Rs385990	1.1652
Rs143470	2.1561	Rs070760	2.0751	Rs018310	-1.5381
Rs221440	1.0422	Rs392590	1.3097	Rs223740	1.1069
Rs593310	-2.3358	Rs404950	4.8006	Rs050410	-1.5146
Rs416560	-2.4431	Rs338150	-1.4517	Rs363580	1.1889
Rs432270	-1.8723	Rs538140	-1.3193	Rs607820	-1.0164
Rs009740	1.2117	Rs082160	2.2041	Rs443940	-1.5642
Rs016020	1.318	Rs305980	1.5824	Rs383530	2.3347
Rs359560	2.5118	Rs214440	1.2708	Rs237580	1.5547
Rs308100	-2.2759	Rs140970	2.8099	Rs037960	1.1776
Rs165420	1.2081	Rs457240	-2.0949	Rs577350	2.2022
Rs221060	1.2021	Rs221780	-1.3754	Rs270330	-1.5882
Rs311480	1.023	Rs356800	-1.5572	Rs289820	1.0714
Rs016480	1.1124	Rs585620	1.3843	Rs270270	-1.0125
Rs412860	1.4509	Rs592580	2.5959	Rs383390	-4.9377
Rs328680	-2.9165	Rs414030	1.2793	Rs146080	1.0665
Rs062850	-1.4908	Rs082190	2.2241	Rs588460	-7.1782
Rs135890	-5.5991	Rs404470	2.7774	Rs274820	1.495
Rs053370	-1.4325	Rs379080	-2.5824	Rs345380	1.101
Rs559210	1.2368	Rs113760	2.6035	Rs096110	-1.0189
Rs345840	-1.14	Rs324080	1.2359	Rs464130	-1.1608
Rs460940	1.1142	Rs484330	1.8628	Rs515830	1.0336
Rs237580	-2.5922	Rs146160	1.3364	Rs568710	-1.7448
Rs344770	-2.0686	Rs353080	-1.6699	Rs465710	-1.4119
Rs357660	-1.9741	Rs250190	-1.8634	Rs292620	-10.8533
Rs576030	4.8293	Rs595780	3.1971	Rs391930	1.0579
Rs085730	-1.3281	Rs054550	1.1896	Rs404590	2.5136
Rs538800	5.4861	Rs170010	1.2525	Rs479520	-1.4983
Rs495240	-1.4944	Rs054600	1.1945	Rs614010	1.0484
Rs241000	-5.1592	Rs219350	2.3704	Rs104810	-1.422
Rs391560	-1.9543	Rs402230	1.1477	Rs034390	-3.5942
Rs151990	3.3499	Rs375230	2.7898	Rs451290	-1.2593
Rs453570	-1.5694	Rs151990	3.9694	Rs377760	-1.2102
Rs228720	1.2402	Rs538800	6.8538	Rs209210	-1.028
Rs044230	-1.3401	Rs001290	2.4377	Rs198090	1.4718
Rs259540	1.1317	Rs042130	1.3954	Rs072790	-2.0778
Rs454830	-1.3538	Rs259540	1.4001	Rs313250	1.9104
Rs010840	-1.1525	Rs071210	2.2872	Rs600380	1.0366
Rs209170	-1.8353	Rs543980	-2.5101	Rs078880	-2.0249
Rs228040	-1.1769	Rs277910	-1.2914	Rs589870	1.2693
Rs352340	1.4732	Rs352770	4.234	Rs361030	1.4097
Rs538740	5.5046	Rs451620	-1.1567	Rs113950	1.8659
Rs152000	3.3668	Rs248970	2.1111	Rs198650	-2.4519
Rs123510	2.8827	Rs152000	3.9677	Rs375230	1.2964
Rs190640	-2.1466	Rs155500	-2.0731	Rs139180	1.0028
Rs197500	-1.3046	Rs266820	-1.5633	Rs421800	2.577
Rs078770	1.4917	Rs538740	6.8702	Rs426340	-1.7215
Rs008870	-1.4042	Rs043600	-1.2216	Rs347960	2.6797
Rs239510	-3.4966	Rs157280	1.7092	Rs491380	1.2235
Rs413990	4.2214	Rs483160	1.178	Rs205940	-1.7181
Rs169640	-1.4676	Rs490500	-1.5818	Rs275820	1.1547
Rs365940	-1.7836	Rs605220	-1.5862	Rs122030	1.032
Rs526620	1.8408	Rs212290	-1.588	Rs423930	-1.6934
Rs273570	3.6374	Rs482690	1.8531	Rs046670	-1.2406
Rs208830	1.9086	Rs005290	-3.7479	Rs219540	1.7911
Rs529370	1.0479	Rs241350	-1.3027	Rs003830	-1.3078
Rs278630	1.0164	Rs411710	-1.4489	Rs322200	-2.1274
Rs133790	-4.1309	Rs229610	1.9916	Rs288560	1.2681
Rs047480	1.441	Rs076620	-1.6485	Rs207050	1.804
Rs238810	-1.1605	Rs065970	-2.1657	Rs355220	1.973
Rs140970	2.0084	Rs028990	1.7341	Rs009210	-1.3624
Rs044760	1.0039	Rs412800	1.9037	Rs379690	-1.39
Rs460740	1.287	Rs045190	-1.8234	Rs301650	1.0009
Rs459490	-2.0912	Rs108650	-1.4051	Rs300370	-1.3931
Rs524410	1.5606	Rs414010	5.0762	Rs265680	1.0215
Rs061130	1.9575	Rs134300	1.123	Rs319760	-1.2522
Rs023000	1.4891	Rs460940	1.4881	Rs568210	1.3594
Rs283100	1.7547	Rs360560	-2.7394	Rs046230	1.5726
Rs510300	-1.4937	Rs288320	2.6764	Rs377880	-1.0678
Rs452370	1.0871	Rs277750	-1.4652	Rs334440	1.4325
Rs576370	1.3261	Rs314450	1.3912	Rs564050	1.8126
Rs163800	-1.7905	Rs515200	2.2539	Rs086530	-1.0002
Rs009820	-1.6229	Rs373990	-1.7448	Rs453950	1.301
Rs045490	1.2807	Rs413990	4.9802	Rs373940	1.7583
Rs448500	1.485	Rs192390	-1.9536	Rs109650	-1.9441
Rs237990	1.1729	Rs464130	-2.1101	Rs571830	-1.1108
Rs315920	1.8813	Rs349440	2.0009	Rs305940	-3.7435
Rs194250	1.5685	Rs500630	-1.9487	Rs385410	1.5821
Rs404480	-1.0724	Rs177620	-1.5562	Rs236620	-6.0112
Rs410640	-1.4466	Rs301400	-1.4609	Rs263130	1.3417
Rs578140	-1.6952	Rs066220	2.1689	Rs041100	1.633
Rs176160	-1.747	Rs399100	-2.2374	Rs511760	-1.2324
Rs260580	-1.7197	Rs042500	1.1742	Rs133790	2.7894
Rs248410	-1.8878	Rs149760	-2.2171	Rs210160	2.4449
Rs014260	-1.2872	Rs495350	-1.1586	Rs389310	-1.2096
Rs386240	1.0826	Rs310490	1.3653	Rs067540	2.4358
Rs013900	1.0807	Rs203420	-2.457	Rs386510	1.1707
Rs104830	2.0086	Rs279140	2.7568	Rs424620	2.4344
Rs613760	1.0846	Rs115840	1.5567	Rs542040	1.1226
Rs313870	1.0649	Rs443060	1.2685	Rs161710	1.1861
Rs330010	4.488	Rs102350	1.2019	Rs218620	1.577
Rs172830	-1.9054	Rs074960	1.6693	Rs049980	1.2896
Rs392590	1.0627	Rs345110	3.2759	Rs371670	1.9988
Rs062830	1.0795	Rs454830	-1.8505	Rs458840	-1.1697
Rs041820	-1.2154	Rs432990	3.0878	Rs059100	1.7406
Rs339530	-1.4411	Rs397680	-2.6081	Rs055980	1.2994
Rs204340	-2.7284	Rs016770	-1.4788	Rs466510	1.9185
Rs334110	-1.3811	Rs111250	2.1382	Rs158030	1.6382
Rs504240	1.2692	Rs357520	-2.934	Rs405610	1.2294
Rs353680	-1.233	Rs394920	1.8662	Rs101650	1.0162
Rs270070	6.159	Rs031420	2.5211	Rs375490	1.8448
Rs282040	-1.7715	Rs146440	1.1276	Rs165140	2.4888
Rs528750	-3.3433	Rs452290	1.6254	Rs500030	1.6582
Rs086530	1.9855	Rs488060	-1.9396	Rs525450	1.6168
Rs388540	-1.5765	Rs481760	-1.6573	Rs228380	1.117
Rs490700	-1.6747	Rs526620	2.4892	Rs176240	1.1251
Rs309140	1.8168	Rs404980	-1.9647	Rs559220	-10.3772
Rs404470	2.0698	Rs488100	1.0655	Rs371660	2.0093
Rs312680	2.2682	Rs412760	1.8611	Rs335510	1.875
Rs010700	1.2979	Rs387000	1.0883	Rs258540	1.7206
Rs209580	1.2721	Rs227500	1.795	Rs294380	-1.6788
Rs275410	-1.6931	Rs304680	-1.3519	Rs584870	10.3144
Rs123480	-3.413	Rs123690	1.1717	Rs255650	1.6015
Rs051920	1.0974	Rs391560	-3.2563	Rs109360	-1.6033
Rs584960	-1.1056	Rs339530	-2.3875	Rs194570	-10.3952
Rs591150	-6.0772	Rs325360	1.2213	Rs245250	-1.3086
Rs477200	-1.0522	Rs327410	-1.5723	Rs232130	1.5223
Rs294160	1.0003	Rs334110	-1.4636	Rs400510	1.0301
Rs203830	-1.4072	Rs430070	-1.3474	Rs491180	1.8229
Rs358140	1.4467	Rs576030	5.7511	Rs266620	1.2468
Rs015790	1.4215	Rs285450	3.77	Rs476360	-2.2711
Rs217570	-1.153	Rs351260	1.6769	Rs173570	1.3106
Rs559250	2.3037	Rs392570	2.8191	Rs100360	-1.4713
Rs520990	1.5698	Rs301410	-1.3505	Rs000190	1.4441
Rs283920	1.6802	Rs142100	1.9169	Rs500210	1.08
Rs067220	1.7368	Rs477600	3.6856	Rs428660	1.1037
Rs219690	-1.9199	Rs078240	-4.2479	Rs235760	-1.0962
Rs257580	-1.5139	Rs149740	-1.4421	Rs078860	-1.9428
Rs098370	-2.0457	Rs312680	2.6365	Rs567420	-1.2295
Rs121490	1.0488	Rs139740	1.3352	Rs100390	-1.2734
Rs424890	2.855	Rs202110	1.0444	Rs163120	1.3844
Rs019420	-1.801	Rs312120	-1.6133	Rs416200	1.5724
Rs210110	-2.3659	Rs399760	-1.3335	Rs232530	2.5411
Rs065970	-1.494	Rs387030	1.0632	Rs407140	-1.016
Rs225450	1.2015	Rs351460	-2.2606	Rs581810	-2.7225
Rs137860	2.0571	Rs524890	-1.2516	Rs270480	2.3635
Rs495500	-4.1521	Rs282360	1.3078	Rs152480	-2.4432
Rs050760	-2.0129	Rs514810	1.7806	Rs492510	-1.0853
Rs269160	-1.5073	Rs494330	1.4435	Rs342250	1.0587
Rs534670	3.0399	Rs162660	1.1865	Rs335710	1.5986
Rs011230	1.9788	Rs080900	-1.0522	Rs388780	-1.4224
Rs045190	-1.3784	Rs167830	-1.6347	Rs075220	-1.3051
Rs418810	-1.4744	Rs389650	1.8266	Rs461010	-1.0421
Rs414010	4.0804	Rs489480	-2.21	Rs145490	-1.0602
Rs038260	-1.5916	Rs227170	-1.5088	Rs031300	-1.2586
Rs583300	-1.0827	Rs424220	2.0943	Rs197070	1.0032
Rs290350	-1.0531	Rs450930	-1.272	Rs447980	1.2464
Rs409160	3.3517	Rs148990	1.3701	Rs488530	1.2457
Rs044010	-1.8838	Rs455930	-1.3314	Rs483890	-1.4734
Rs044670	-2.8164	Rs309140	1.973	Rs169870	1.2131
Rs360560	-1.7329	Rs297390	1.3234	Rs386720	-1.9177
Rs110740	1.1269	Rs028580	1.3917	Rs424910	-1.1689
Rs488530	1.9232	Rs256820	2.0483	Rs445490	-1.2584
Rs288690	1.1017	Rs061870	2.6347	Rs048010	1.1572
Rs344380	-1.4101	Rs167750	1.0081	Rs229120	1.0436
Rs583590	-1.4506	Rs221440	1.2562	Rs056870	-1.5967
Rs056520	1.3784	Rs619980	1.9721	Rs287550	1.3762
Rs492630	-1.6597	Rs295530	1.2308	Rs293930	-1.0346
Rs365440	-1.7634	Rs308100	-2.839	Rs454150	1.0454
Rs293460	1.0383	Rs233150	1.0996	Rs541350	1.3632
Rs075010	-1.8156	Rs421450	-1.1032	Rs224720	-1.1189
Rs373940	-2.2911	Rs484380	2.6678	Rs072910	-1.2705
Rs484940	1.2462	Rs371810	2.1397	Rs337730	1.3685
Rs179680	1.0863	Rs266660	1.0436	Rs357660	1.0581
Rs326070	1.6139	Rs349730	-2.1883	Rs176010	-1.4913
Rs074960	1.2063	Rs197220	-1.9128	Rs124860	1.5692
Rs548310	-1.5129	Rs066020	-3.2472	Rs225290	1.6761
Rs560440	1.5333	Rs400270	-1.7773	Rs598460	1.5777
Rs164370	1.7568	Rs013900	1.3886	Rs345710	-1.0333
Rs164460	-1.899	Rs261270	1.1266	Rs500050	1.62
Rs499160	-1.8592	Rs062120	-1.4501	Rs550160	-1.492
Rs168980	1.2474	Rs150090	-1.2178	Rs050900	-1.384
Rs211250	-2.8139	Rs204140	2.3324	Rs071420	-1.1316
Rs490500	-1.1094	Rs086740	3.4938	Rs480000	1.9303
Rs532780	2.1226	Rs339770	1.9624	Rs286180	1.3566
Rs000060	5.8466	Rs589040	4.2314	Rs407160	1.122
Rs451540	1.0522	Rs011850	1.8869	Rs567650	1.0251
Rs151150	1.3209	Rs197500	-1.7862	Rs218040	-1.106
Rs307510	1.2051	Rs220920	-1.6676	Rs235150	1.3627
Rs113760	2.0501	Rs014260	-1.2854	Rs235220	2.3385
Rs203840	-2.3935	Rs160430	1.641	Rs448480	2.9115
Rs112450	1.8548	Rs239380	-2.8437	Rs042450	1.7001
Rs151120	1.315	Rs275820	2.3185	Rs404800	3.2479
Rs210160	-3.0129	Rs266170	-1.8871	Rs267160	-1.2417
Rs221390	-2.5658	Rs496370	1.8693	Rs158680	1.6484
Rs030570	-1.5397	Rs581810	-4.9994	Rs534300	-10.0407
Rs406410	-1.46	Rs075010	-1.6779	Rs352530	-1.1451
Rs062120	-1.2149	Rs517560	1.6889	Rs433420	10.0407
Rs455200	1.036	Rs458700	1.1762	Rs170970	1.2397
Rs249780	-1.6211	Rs010700	1.4852	Rs549920	-1.2916
Rs389690	1.3094	Rs215060	1.2398	Rs274320	-1.0484
Rs493970	1.0875	Rs096290	-1.8339	Rs323060	-1.1241
Rs508430	-2.0786	Rs309830	-1.6724	Rs390340	-1.1977
Rs534820	-1.0029	Rs280980	-1.424	Rs426570	-1.4866
Rs261000	1.5142	Rs105060	3.5565	Rs064890	-1.1274
Rs389900	-4.4255	Rs435300	4.0869	Rs388770	-1.7293
Rs332010	-1.6513	Rs112710	1.4904	Rs092630	-9.9513
Rs019430	-1.5766	Rs034470	-1.4916	Rs295030	1.8283
Rs342480	2.4604	Rs109370	-1.4615	Rs285450	1.4551
Rs407110	-2.4474	Rs433990	-1.0341	Rs158170	-1.3733
Rs126640	2.3373	Rs323900	2.2967	Rs357710	-1.372
Rs474390	1.9265	Rs582500	1.5906	Rs008760	1.3179
Rs572670	3.2338	Rs418810	-1.9283	Rs001140	-9.9944
Rs012600	-1.6329	Rs032290	1.5508	Rs329580	1.4256
Rs333860	-1.1467	Rs129260	-1.6051	Rs060880	1.585
Rs238670	1.3947	Rs389690	1.503	Rs218610	-1.1882
Rs194100	-1.3169	Rs030860	1.1758	Rs314950	1.1295
Rs326600	-1.8912	Rs154790	2.6343	Rs049570	1.4885
Rs394290	1.6449	Rs047180	1.2816	Rs025200	1.0133
Rs454910	2.592	Rs194250	1.816	Rs356350	-1.0639
Rs276640	1.4783	Rs260670	-1.207	Rs312030	1.0535
Rs297950	-2.2479	Rs392660	2.296	Rs405040	-1.0898
Rs214330	1.4531	Rs239020	2.1201	Rs086740	1.1645
Rs342250	3.0301	Rs488530	3.1689	Rs231190	1.3281
Rs017880	-1.3023	Rs012600	-1.6168	Rs454160	-1.1333
Rs403200	1.2288	Rs361400	1.0046	Rs354710	-1.0437
Rs191680	-1.7059	Rs392740	2.2937	Rs284300	1.0498
Rs096410	1.6386	Rs459760	1.8531	Rs260480	-1.1981
Rs352440	1.0481	Rs453070	1.7269	Rs473930	-1.2687
Rs043860	-1.6539	Rs164370	2.1155	Rs241490	-2.1061
Rs268700	1.4731	Rs311390	-1.4197	Rs195540	1.3951
Rs483160	1.0749	Rs210110	-2.9891	Rs218600	-1.3882
Rs404590	-3.3814	Rs384520	1.2616	Rs067240	1.1937
Rs006480	-1.655	Rs306180	1.0279	Rs302880	-1.7068
Rs489430	-1.328	Rs250350	-2.042	Rs071530	1.0402
Rs045380	1.5924	Rs583880	1.7034	Rs435300	1.4327
Rs493960	-15.173	Rs158980	-2.864	Rs112990	-1.1133
Rs271690	3.8159	Rs065680	1.248	Rs469840	-2.3391
Rs431620	-1.2558	Rs154810	2.28	Rs579550	1.3843
Rs461510	2.3317	Rs365860	-2.74	Rs294990	-1.1253
Rs309600	2.8064	Rs096410	1.8798	Rs300310	2.2761
Rs529280	1.3225	Rs267670	2.1704	Rs034310	1.9253
Rs441650	1.1008	Rs175480	-3.6474	Rs002300	-1.9245
Rs378200	-1.2748	Rs461510	1.4762	Rs055480	-1.141
Rs207440	3.722	Rs389200	1.1682	Rs613700	2.9912
Rs070620	3.5327	Rs011110	1.9457	Rs499800	1.0044
Rs071510	-2.3417	Rs210720	1.2933	Rs053190	-1.2246
Rs377940	1.6346	Rs047870	-2.9099	Rs315310	1.4962
Rs377820	1.6311	Rs190640	-3.2619	Rs568510	-1.3423
Rs551610	1.513	Rs404730	-2.5688	Rs274580	1.2818
Rs312440	1.2447	Rs407140	-1.9011	Rs528670	1.2854
Rs142100	1.3079	Rs203430	-1.4033	Rs404230	-1.3287
Rs368970	1.5406	Rs195590	1.3057	Rs619040	-1.1013
Rs189650	-1.5698	Rs385840	1.7006	Rs092620	-9.8191
Rs146240	-2.5105	Rs077730	-1.6828	Rs091000	1.0134
Rs392100	-1.696	Rs304240	-1.1702	Rs229940	1.8986
Rs297320	-1.2301	Rs365940	-1.6971	Rs064980	1.7502
Rs533000	-1.2189	Rs167130	1.3999	Rs049990	1.8108
Rs096190	-1.2305	Rs230040	-1.2305	Rs066960	4.0827
Rs058040	-2.7106	Rs300360	-2.3984	Rs274300	-1.043
Rs312250	-2.4059	Rs161330	-1.5286	Rs015310	-1.3712
Rs314620	-2.8643	Rs051820	-3.1921	Rs011090	1.6996
Rs022140	2.1265	Rs406100	-1.4081	Rs035550	1.0826
Rs351250	1.5988	Rs006600	2.2405	Rs608160	-1.0334
Rs385270	1.0242	Rs308960	1.0736	Rs017620	-1.0884
Rs220360	1.3819	Rs274180	-1.2788	Rs377950	1.2447
Rs123460	-1.2121	Rs284090	1.1839	Rs060380	1.0546
Rs480020	-1.2134	Rs490880	-1.4169	Rs377830	1.2448
Rs541630	-1.0937	Rs050410	-1.9525	Rs283830	1.883
Rs379800	-1.1398	Rs062710	-1.89	Rs265900	-1.3253
Rs347970	-1.3097	Rs121490	1.1502	Rs449810	1.4777
Rs500360	-1.6779	Rs009740	1.2873	Rs208480	1.4664
Rs299250	-1.9181	Rs363690	-2.2544	Rs424900	-2.4581
Rs477550	-1.0159	Rs070710	1.0322	Rs382620	2.9417
Rs194740	-1.4617	Rs168980	1.4183	Rs097780	-1.0271
Rs323760	1.5765	Rs336460	-2.5217	Rs114130	-9.6135
Rs022350	-1.0777	Rs480020	-1.8799	Rs497090	-1.2088
Rs570390	-1.0438	Rs412860	1.7689	Rs419110	1.7535
Rs289380	-1.3595	Rs352350	2.0416	Rs315020	1.2999
Rs453020	-1.4484	Rs237990	1.4862	Rs397620	2.3331
Rs066340	1.0136	Rs276640	1.9789	Rs450610	-1.1257
Rs069990	-2.2506	Rs345380	1.7562	Rs330010	-1.4989
Rs054660	-3.1962	Rs012000	-1.4563	Rs094860	-1.0135
Rs359300	-1.1023	Rs454490	1.0379	Rs516830	1.0044
Rs351260	1.4089	Rs380980	-1.5226	Rs110510	-1.1046
Rs299850	4.7549	Rs375690	2.848	Rs566850	3.5157
Rs350670	-1.0398	Rs485450	1.3542	Rs113140	-1.1506
Rs110510	1.8278	Rs386240	1.2264	Rs137560	-1.2335
Rs334800	-2.723	Rs306190	1.0363	Rs053320	1.2295
Rs217860	-1.2364	Rs393050	1.0513	Rs422750	1.5281
Rs160450	1.5722	Rs358290	-1.5878	Rs176600	-1.7564
Rs312120	-1.5882	Rs299250	-2.2898	Rs392220	-2.449
Rs131870	1.5435	Rs489430	-2.0288	Rs390350	-1.0802
Rs024860	-1.3689	Rs310640	-2.0204	Rs395800	-1.0126
Rs056070	-1.4592	Rs613760	1.2257	Rs386480	-1.1004
Rs348980	-2.0311	Rs303380	3.2233	Rs254720	-1.0284
Rs403550	1.1101	Rs064890	-2.2022	Rs113550	2.8543
Rs583600	-1.6458	Rs296020	-1.7464	Rs135440	-1.0637
Rs371070	-1.2104	Rs004890	1.0224	Rs261100	1.5584
Rs142060	1.5501	Rs303400	-3.2521	Rs543560	-1.0143
Rs051820	-2.4528	Rs201330	-1.2052	Rs535190	2.6433
Rs261690	1.1469	Rs471940	-1.3158	Rs017450	1.0813
Rs395840	2.1409	Rs583300	-1.0502	Rs108470	-1.3213
Rs269890	-3.5579	Rs459210	-1.2478	Rs066660	-1.1163
Rs154790	1.9729	Rs058040	-3.8234	Rs610370	-1.1375
Rs045350	1.5573	Rs053010	-1.3705	Rs133510	1.7751
Rs164900	2.5985	Rs125080	2.0197	Rs157790	1.0799
Rs069370	-2.638	Rs379690	-2.5066	Rs098640	1.1884
Rs333000	-2.3366	Rs354750	2.3219	Rs360760	-1.2057
Rs347530	-1.4999	Rs166560	1.5463	Rs201140	-1.1445
Rs168460	-2.9361	Rs148690	1.0449	Rs303370	1.0932
Rs094520	-1.0244	Rs110740	1.4221	Rs209290	-1.0407
Rs254080	1.0303	Rs391910	1.2497	Rs158290	1.5972
Rs015660	-1.4641	Rs420480	1.9806	Rs443730	-1.7178
Rs435180	-1.1068	Rs423240	1.2455	Rs562770	-1.2137
Rs402510	1.104	Rs313870	1.0912	Rs251750	1.36
Rs485450	1.0397	Rs427290	-1.5015	Rs346770	-1.8074
Rs195850	-1.315	Rs165420	1.5524	Rs079510	2.2536
Rs223260	-1.1532	Rs199570	1.1349	Rs311370	-1.124
Rs295970	1.1691	Rs550160	-2.6441	Rs007460	-1.0515
Rs217520	2.0176	Rs069580	-1.6907	Rs565740	1.5327
Rs308640	1.5919	Rs497710	-1.4329	Rs085370	-1.2143
Rs136980	1.2856	Rs450590	1.1838	Rs586310	1.4904
Rs414450	1.6808	Rs152350	-1.7084	Rs283540	1.3394
Rs459550	-1.1036	Rs238670	1.6072	Rs270550	-1.2331
Rs156850	-1.5249	Rs382490	-1.1134	Rs264580	-2.4214
Rs151500	-1.1662	Rs216260	1.1612	Rs485180	-1.0385
Rs037700	-1.9561	Rs216210	1.1604	Rs258670	-1.6494
Rs051910	1.0338	Rs528670	3.7755	Rs498390	-1.0933
Rs008890	1.2614	Rs457500	-1.5148	Rs404290	1.6099
Rs388340	-1.7472	Rs045630	1.6382	Rs145990	1.8362
Rs357880	-1.1999	Rs263070	-1.406	Rs499830	2.1207
Rs174990	3.3939	Rs410630	4.9069	Rs137010	-1.9519
Rs311590	-1.6056	Rs203220	3.1991	Rs262000	-1.3144
Rs573040	-1.0532	Rs221390	-3.3313	Rs042960	-1.7402
Rs131250	1.0944	Rs193100	-2.2035	Rs479160	-1.1806
Rs167830	-1.1601	Rs152840	-2.1937	Rs041800	1.1602
Rs049990	-2.512	Rs069700	2.0059	Rs365800	1.1625
Rs356350	2.0142	Rs153780	1.0184	Rs297780	-1.2237
Rs104940	1.5819	Rs434550	-1.9632	Rs226990	2.0051
Rs314950	-1.4419	Rs033690	-2.5598	Rs211630	-1.0969
Rs028110	2.0837	Rs070720	1.1692	Rs058800	1.2184
Rs360930	-2.6412	Rs568840	-1.2009	Rs403800	1.2075
Rs288320	2.2751	Rs027630	-1.5139	Rs318690	1.5817
Rs411710	-1.1094	Rs410620	1.5307	Rs365630	1.5772
Rs057980	-2.3516	Rs282000	-1.3015	Rs396500	1.0091
Rs577770	-1.5921	Rs237560	1.0158	Rs003540	1.6547
Rs152840	-1.543	Rs287090	-1.0146	Rs603170	1.6724
Rs216460	2.4756	Rs024960	1.0276	Rs171460	1.6883
Rs619980	1.428	Rs072870	1.6256	Rs438440	1.5706
Rs348970	-1.754	Rs529270	1.1143	Rs382080	-2.6366
Rs186440	-1.366	Rs078770	1.5862	Rs216770	9.2527
Rs356760	1.841	Rs221990	-1.6854	Rs100420	1.2683
Rs045630	1.2556	Rs352190	1.1716	Rs380720	-1.1783
Rs545990	2.0388	Rs050110	1.3849	Rs473240	-1.7035
Rs052090	-1.5487	Rs301390	-1.0787	Rs620130	1.0565
Rs303400	-2.705	Rs363500	-1.6977	Rs210210	-1.0665
Rs218450	1.4311	Rs334800	-2.6039	Rs103440	-3.2789
Rs091320	-1.5991	Rs478440	1.8465	Rs037700	1.2519
Rs038990	-1.3522	Rs220640	1.1591	Rs410470	-1.1844
Rs565600	7.527	Rs297980	-1.8714	Rs205570	1.4672
Rs038320	-1.4165	Rs490440	1.6163	Rs460620	1.0595
Rs111270	1.1441	Rs000160	1.2487	Rs404790	3.7508
Rs017450	-1.9884	Rs306540	-1.3128	Rs238410	-1.0293
Rs106230	-1.6444	Rs393750	-1.1065	Rs210950	-2.0378
Rs581810	-2.277	Rs523210	-1.2271	Rs105320	2.2847
Rs321200	-1.3431	Rs433090	1.8405	Rs134370	-1.5612
Rs070720	1.1018	Rs333860	-1.489	Rs060530	2.9789
Rs216730	2.6922	Rs283490	1.2971	Rs317050	1.4174
Rs420290	1.5169	Rs357020	2.041	Rs412970	1.3403
Rs042050	-2.2998	Rs497480	1.0546	Rs361230	-1.6473
Rs378960	-2.2039	Rs524410	1.5796	Rs075500	1.9304
Rs274130	-1.5072	Rs245250	-2.5472	Rs413070	-1.2185
Rs490690	1.1658	Rs021670	-2.913	Rs013460	1.3154
Rs430290	-1.4893	Rs227440	-1.2206	Rs356910	-1.8855
Rs388890	-1.8329	Rs010450	1.3297	Rs209360	-1.0133
Rs366060	-2.085	Rs539260	-1.2168	Rs401480	1.5614
Rs016000	1.0502	Rs410940	-1.3418	Rs559020	9.1548
Rs005060	1.5536	Rs272590	-1.5711	Rs384700	1.0143
Rs229630	1.7958	Rs215650	-2.0545	Rs500290	-1.1294
Rs456490	-1.1611	Rs218880	1.0267	Rs428880	-1.1168
Rs260160	1.1503	Rs149990	-1.5355	Rs491870	1.2025
Rs058010	-2.3015	Rs411240	-3.2382	Rs050300	2.273
Rs366180	-2.1262	Rs152410	1.4657	Rs159420	1.7906
Rs490180	-1.7934	Rs098810	1.8993	Rs490120	1.6167
Rs385780	-1.0916	Rs408390	1.6984	Rs367360	1.0554
Rs495670	1.0239	Rs047740	1.1391	Rs322300	-1.2378
Rs463110	-2.1304	Rs358140	1.5905	Rs309230	1.3697
Rs221180	-1.9397	Rs460050	-1.6914	Rs288400	1.114
Rs055050	1.086	Rs414450	1.556	Rs052330	1.4081
Rs149760	-1.6196	Rs333230	1.1422	Rs069370	1.6657
Rs277750	-1.2809	Rs297790	1.0351	Rs360560	-1.0064
Rs071490	-2.0759	Rs492750	1.2316	Rs002880	-2.2676
Rs077730	-1.1358	Rs045470	-1.3872	Rs142320	1.196
Rs231110	1.0345	Rs584690	4.1035	Rs013510	1.328
Rs006600	1.6269	Rs232090	1.2283	Rs264070	-3.8962
Rs205870	-1.2168	Rs080150	1.775	Rs585050	-1.6029
Rs276070	1.4183	Rs091780	-1.0149	Rs492200	-1.0996
Rs125080	1.6593	Rs201240	-1.4048	Rs007220	-1.8181
Rs103420	-1.4576	Rs365440	-2.1632	Rs259600	1.0448
Rs278620	-1.0737	Rs027150	-1.1008	Rs285140	1.048
Rs448190	2.1827	Rs258540	-2.1484	Rs411680	1.0416
Rs056480	1.382	Rs330850	-1.6337	Rs113510	1.4019
Rs158980	-1.876	Rs310920	1.0923	Rs049160	-9.1293
Rs296510	-1.4765	Rs414540	-1.1542	Rs005450	2.2284
Rs110040	-1.2073	Rs210400	-1.4421	Rs030240	1.0753
Rs429520	-3.7954	Rs260750	-1.3706	Rs566870	1.4717
Rs049810	-1.0679	Rs481270	1.3875	Rs429550	3.5127
Rs324390	4.522	Rs049740	1.1116	Rs201320	1.4608
Rs346550	1.0612	Rs139460	1.3128	Rs443970	-1.0752
Rs401050	-1.6422	Rs394330	-1.1546	Rs007750	-1.0075
Rs012000	-1.1712	Rs152250	2.1068	Rs210770	1.1456
Rs314500	1.1792	Rs283980	-1.6557	Rs253460	-9.3663
Rs358350	1.2454	Rs228580	1.3216	Rs435410	9.0316
Rs142080	1.5198	Rs016010	1.2897	Rs148710	1.3781
Rs060070	2.0523	Rs450300	-1.2873	Rs321980	1.2819
Rs185760	-1.047	Rs572660	3.5198	Rs443520	-1.6366
Rs296710	1.1471	Rs449480	1.0085	Rs145370	-1.5834
Rs002400	-1.1273	Rs305820	-1.174	Rs285380	1.5765
Rs208090	-1.6374	Rs276650	1.5401	Rs128850	-2.4036
Rs227160	-1.1337	Rs153910	2.155	Rs112200	-1.9852
Rs484330	1.4382	Rs229120	1.7079	Rs574600	-1.1005
Rs203420	-1.5398	Rs321740	1.3848	Rs126690	1.3544
Rs078240	-1.5678	Rs452370	1.0611	Rs361760	5.4485
Rs209470	1.3402	Rs516070	-1.9028	Rs149420	-1.3506
Rs432990	2.257	Rs125490	1.6259	Rs363240	-1.3984
Rs226080	-1.4721	Rs492670	1.4134	Rs004720	-1.091
Rs152290	-2.071	Rs086330	-1.8732	Rs382910	1.3762
Rs006650	1.4122	Rs157990	1.9076	Rs064650	-1.2298
Rs288670	2.2915	Rs104820	-1.3539	Rs205560	1.0782
Rs064520	1.5502	Rs485180	-2.1997	Rs220770	-1.7361
Rs277840	-2.3368	Rs290290	1.061	Rs170700	-9.0224
Rs131120	-1.1982	Rs158170	-1.8688	Rs189400	-2.3757
Rs553310	-1.3291	Rs024860	-1.6535	Rs321960	-1.3241
Rs595780	2.124	Rs236540	-1.6528	Rs376550	1.3187
Rs457240	-1.5147	Rs403560	-1.4492	Rs040980	1.6557
Rs568780	-1.5294	Rs143480	2.7899	Rs176720	1.1718
Rs067190	-1.1315	Rs324370	1.5193	Rs199560	8.9658
Rs361490	1.2143	Rs135880	-2.1613	Rs418760	1.3179
Rs191690	-1.518	Rs044670	-3.1336	Rs411060	1.1856
Rs619960	1.1694	Rs288670	2.8863	Rs455750	1.2906
Rs584270	-1.7242	Rs432860	-1.5779	Rs494090	1.1038
Rs148380	1.5221	Rs350890	1.2257	Rs393760	1.1862
Rs192390	-1.0892	Rs355490	-1.0258	Rs580620	8.9658
Rs052070	-1.4363	Rs108810	1.2251	Rs081790	-1.5083
Rs532930	-1.5032	Rs044100	1.1099	Rs349260	-1.3544
Rs361910	-1.2751	Rs105710	1.1654	Rs507940	2.0584
Rs555360	-1.2412	Rs497090	-1.9491	Rs209200	-1.0295
Rs093490	-1.5785	Rs502510	1.4778	Rs379220	2.1839
Rs462390	-1.168	Rs231110	1.3285	Rs237600	-1.3137
Rs061980	-1.2354	Rs404230	-2.5269	Rs455670	1.287
Rs279290	-1.135	Rs167990	1.3528	Rs008550	-1.0942
Rs484790	1.1686	Rs381930	1.5561	Rs255740	-1.0687
Rs012530	-1.4516	Rs038990	-1.5678	Rs061380	1.3462
Rs462480	1.5304	Rs383930	-1.2503	Rs243430	-1.3384
Rs385590	3.1613	Rs162470	-1.1255	Rs494440	1.7129
Rs333060	-1.898	Rs499130	1.2514	Rs576990	-1.3745
Rs213260	-1.4243	Rs034730	-1.3879	Rs575740	1.2307
Rs100810	1.0325	Rs091410	-1.9495	Rs385890	8.8968
Rs252140	3.8003	Rs455060	-1.3059	Rs109780	1.5483
Rs224040	-1.3435	Rs051920	1.0277	Rs559010	8.9561
Rs580970	6.4512	Rs082180	1.5432	Rs520910	-1.6217
Rs150950	-1.5632	Rs421620	-1.1648	Rs484100	3.1993
Rs388510	-4.0531	Rs260580	-2.0272	Rs549070	3.0713
Rs411240	-1.9788	Rs486470	1.2891	Rs052060	-1.1993
Rs464090	-1.2218	Rs494510	-1.0482	Rs350870	-1.7996
Rs463980	1.0982	Rs166420	1.3019	Rs316290	1.2501
Rs185460	1.3643	Rs022200	-1.1316	Rs167860	-1.1702
Rs455310	1.7943	Rs317120	-2.1187	Rs398030	1.9557
Rs057060	-2.3446	Rs191680	-2.0171	Rs265380	-1.0908
Rs422920	-1.2712	Rs382300	-1.1539	Rs045440	-1.4653
Rs396600	1.6577	Rs115480	1.0436	Rs193340	1.4335
Rs500380	-1.5707	Rs499160	-1.4002	Rs061240	-1.4502
Rs096290	-1.308	Rs180040	-1.2633	Rs112780	-8.9658
Rs349730	-1.9197	Rs301360	-1.6307	Rs178540	-3.3219
Rs487560	1.1401	Rs261690	1.6673	Rs414120	1.7554
Rs004210	1.0552	Rs371070	-1.364	Rs158740	-2.2955
Rs352350	1.5522	Rs171060	1.0467	Rs391560	-1.3019
Rs202850	1.6562	Rs297950	-2.758	Rs037290	-1.0085
Rs210900	1.5049	Rs359250	1.2433	Rs211250	1.59
Rs129470	-1.1655	Rs255740	-2.3417	Rs363030	2.0838
Rs415060	1.387	Rs057750	-1.1021	Rs297670	1.0957
Rs525510	1.7855	Rs405120	1.0319	Rs052080	1.1665
Rs349440	1.3155	Rs300550	1.3982	Rs010190	-1.0956
Rs496370	1.5357	Rs425080	1.2447	Rs441400	-1.0078
Rs038280	2.2177	Rs044650	1.2952	Rs588210	-1.1297
Rs172840	-2.3913	Rs377950	3.9662	Rs044700	1.5367
Rs538700	1.6778	Rs094760	1.0321	Rs180440	-2.4021
Rs131760	-1.0282	Rs377830	4.0084	Rs136010	1.386
Rs160570	5.1036	Rs048850	-1.0501	Rs297900	-1.3902
Rs419450	-2.3754	Rs320220	-1.2139	Rs013380	-1.4339
Rs427700	-1.0244	Rs301840	-1.2657	Rs188580	1.4171
Rs000630	1.8101	Rs005060	1.7302	Rs463120	1.2728
Rs516070	-1.2144	Rs274930	3.9267	Rs495130	1.5696
Rs067290	-1.4533	Rs389310	-2.0707	Rs241580	1.175
Rs421340	1.2729	Rs219690	-1.7479	Rs009260	1.1139
Rs271620	1.0438	Rs289320	-2.6367	Rs182290	1.2826
Rs034730	-1.2111	Rs094570	1.1316	Rs175720	-1.5651
Rs046930	-2.271	Rs007920	-1.3936	Rs005800	1.1556
Rs158050	-1.2686	Rs218330	-2.3842	Rs094790	1.9863
Rs046140	-1.1276	Rs477530	-5.6724	Rs361570	1.1748
Rs483890	1.4513	Rs418640	2.9476	Rs545330	2.0714
Rs158680	-2.2159	Rs451290	-2.1416	Rs159630	1.0498
Rs070990	-1.6345	Rs232210	-1.2487	Rs566290	-9.2046
Rs594900	3.022	Rs248410	-2.028	Rs234980	1.4621
Rs424660	-1.9263	Rs001270	1.0015	Rs192160	-1.5599
Rs060850	-2.022	Rs007930	-1.1508	Rs386020	1.1472
Rs054470	1.0069	Rs108420	-2.8402	Rs497720	3.152
Rs218330	-1.5085	Rs228500	-1.4862	Rs443400	1.0534
Rs012430	1.0408	Rs334150	-1.0485	Rs041980	1.1366
Rs400150	-1.1269	Rs145920	-1.843	Rs314660	8.8455
Rs453070	1.6196	Rs135890	-5.2144	Rs050850	3.3219
Rs311730	1.1292	Rs324390	5.2826	Rs533700	1.0774
Rs292800	1.4018	Rs011220	1.6385	Rs013950	-1.2239
Rs443760	-1.1151	Rs322220	-2.6346	Rs119690	-1.6039
Rs412230	-1.0048	Rs361750	-1.9069	Rs287120	2.3674
Rs410990	3.1261	Rs333060	-2.609	Rs317450	-1.1799
Rs221160	-1.811	Rs062000	-1.3106	Rs382290	1.1692
Rs271110	-1.2225	Rs191690	-2.1535	Rs531690	1.4496
Rs404730	-1.9671	Rs145020	1.1411	Rs469610	1.0874
Rs039010	-1.4888	Rs207070	-1.3687	Rs193490	-2.3674
Rs164910	2.9157	Rs136980	1.2874	Rs461840	1.3097
Rs365860	-1.8283	Rs205200	-1.7025	Rs145410	-1.413
Rs146100	-1.0209	Rs411600	-1.31	Rs110600	-1.7994
Rs250350	-1.1742	Rs127150	-1.2493	Rs401660	3.9386
Rs071210	1.7691	Rs328680	-2.4187	Rs378170	1.3209
Rs449250	2.0763	Rs381910	1.6251	Rs430740	1.4059
Rs412500	-5.8287	Rs562480	-1.7486	Rs309340	1.1264
Rs148680	1.1433	Rs164460	-2.2868	Rs273330	1.9804
Rs104770	-3.3405	Rs537530	-1.6804	Rs385900	-1.0788
Rs249590	-4.2361	Rs146240	-3.2497	Rs228510	-1.3001
Rs191130	1.276	Rs012150	-1.2198	Rs422320	-1.4215
Rs460050	-1.1392	Rs168680	-1.2937	Rs223970	-1.4889
Rs205200	-1.121	Rs016560	-1.5544	Rs294900	-2.1938
Rs172520	1.275	Rs574310	-1.3157	Rs599940	-1.8877
Rs515430	-1.1467	Rs359050	-1.3688	Rs054840	-1.3878
Rs232000	1.0041	Rs347720	1.0738	Rs157800	2.063
Rs067200	3.0286	Rs389340	1.0045	Rs188570	8.6912
Rs217430	3.1174	Rs221010	1.9875	Rs069360	-1.739
Rs498010	-2.5443	Rs326270	-1.1556	Rs131910	-2.1832
Rs218570	1.5737	Rs612380	-1.3695	Rs405520	1.3285
Rs038550	-2.214	Rs347680	1.0721	Rs520720	1.3832
Rs455210	1.1376	Rs395270	1.1802	Rs279990	1.2771
Rs008080	2.9759	Rs587440	-1.9902	Rs498330	1.0045
Rs351050	1.4933	Rs309230	3.5215	Rs294130	-2.0101
Rs391900	1.0367	Rs378190	1.114	Rs436780	-2.3317
Rs124370	4.185	Rs372830	-1.3788	Rs519080	1.076
Rs420480	1.5316	Rs375860	1.2194	Rs304020	-1.0228
Rs309650	-1.3962	Rs493120	2.4154	Rs384190	-1.1133
Rs352850	-1.1083	Rs184900	-1.23	Rs290120	-1.4768
Rs584280	-2.6501	Rs351530	1.3238	Rs198900	1.5095
Rs284420	-2.0562	Rs102800	1.0982	Rs225910	-1.707
Rs592420	-1.0597	Rs543490	2.2722	Rs053760	1.7557
Rs513970	2.8644	Rs460750	1.1417	Rs122240	-1.869
Rs394140	-1.5355	Rs231080	1.4284	Rs109690	1.2715
Rs421150	-1.0585	Rs409900	-1.1175	Rs268720	1.1953
Rs011220	1.2576	Rs067600	-1.2558	Rs038550	1.2435
Rs075920	-3.6231	Rs026730	1.0586	Rs532220	1.1107
Rs547670	-1.7848	Rs357310	1.2539	Rs117920	1.5902
Rs203220	2.406	Rs188340	-1.1959	Rs559230	-8.6439
Rs485180	-1.1612	Rs030570	-1.7099	Rs414680	-1.1921
Rs030860	1.1008	Rs389900	-3.9518	Rs305680	1.8131
Rs347570	-1.5198	Rs293460	1.0185	Rs422690	-8.6073
Rs048100	1.2401	Rs149810	-1.4361	Rs482530	1.4964
Rs078930	-1.8305	Rs227160	-1.4703	Rs051040	1.2171
Rs525450	-1.8162	Rs275340	-1.3594	Rs173390	1.1014
Rs280780	-2.9475	Rs321200	-1.6611	Rs092910	1.5114
Rs367360	-1.2978	Rs111360	1.0184	Rs549050	8.5571
Rs268650	-1.9868	Rs419450	-3.416	Rs397770	1.2374
Rs485770	-1.3954	Rs422880	-1.243	Rs049720	-2.0527
Rs204500	1.1835	Rs453990	-1.9946	Rs382600	2.099
Rs545680	3.0399	Rs193470	-1.3432	Rs211010	1.9834
Rs317120	-1.3536	Rs456600	1.232	Rs351480	1.411
Rs207070	-1.0191	Rs393440	1.4506	Rs373300	-2.1953
Rs421510	1.159	Rs393520	-1.0097	Rs424930	-3.3652
Rs585420	-1.6602	Rs572670	3.6936	Rs046310	-3.3979
Rs266850	-1.4985	Rs010390	-1.3174	Rs328270	-1.4434
Rs296020	-1.1417	Rs338800	1.1158	Rs151980	1.894
Rs310070	-1.4255	Rs218450	1.7336	Rs024920	-1.0243
Rs217410	3.1283	Rs037840	2.1079	Rs258830	-1.2881
Rs587160	-1.6411	Rs525080	1.424	Rs264700	1.5738
Rs381940	1.0648	Rs499030	-1.4201	Rs147970	1.6883
Rs127340	1.1749	Rs164910	2.6866	Rs425060	-2.8534
Rs529850	1.111	Rs274820	2.7303	Rs252330	8.6795
Rs218040	1.4744	Rs413630	-1.2546	Rs032780	1.1819
Rs241320	-2.2652	Rs338290	1.1636	Rs419120	1.3168
Rs228240	-1.2708	Rs075000	-1.4521	Rs263480	1.0256
Rs351460	-1.4006	Rs219460	1.7459	Rs075920	2.1526
Rs170950	1.2022	Rs452820	-1.2906	Rs443510	-8.8559
Rs262090	-1.2466	Rs022350	-1.296	Rs381140	-2.5699
Rs079440	-1.6153	Rs074390	1.2962	Rs146870	-1.3826
Rs175490	1.4454	Rs428690	1.8905	Rs123420	1.4282
Rs259790	-2.0434	Rs252180	-1.1296	Rs559610	-2.0952
Rs529960	-1.1874	Rs382310	-1.8981	Rs224540	1.3822
Rs094660	-1.0114	Rs585980	-1.1715	Rs604890	1.6689
Rs428760	1.0641	Rs333210	-1.8189	Rs494430	1.731
Rs379770	-1.2931	Rs338170	-1.2566	Rs154100	1.9924
Rs282860	-1.6924	Rs309460	-2.0142	Rs137420	1.2095
Rs089490	-1.2437	Rs431800	1.1473	Rs383680	2.0989
Rs092660	-1.1877	Rs230110	-2.1855	Rs499670	2.4208
Rs375060	-1.4283	Rs039010	-1.5784	Rs303230	1.2195
Rs153270	-1.4121	Rs075650	1.8101	Rs285800	1.4017
Rs035020	-1.3486	Rs240270	-1.1908	Rs142570	1.1319
Rs208360	-2.1155	Rs006480	-1.7861	Rs559900	1.2481
Rs147970	-2.5885	Rs057660	-1.2718	Rs566260	1.2328
Rs009610	1.534	Rs014180	-1.0897	Rs133020	4.4919
Rs041520	2.12	Rs309880	1.5459	Rs052830	-1.1615
Rs398050	-1.6749	Rs129150	1.2311	Rs365350	1.8547
Rs066220	3.014	Rs295030	1.8896	Rs383960	-1.2643
Rs398440	1.2097	Rs096700	-2.1354	Rs476700	-8.5183
Rs129510	1.93	Rs421570	-1.1779	Rs358260	1.2165
Rs543260	2.0035	Rs441650	1.3311	Rs154140	1.9623
Rs290970	-1.8021	Rs221070	1.0486	Rs454190	1.3246
Rs279870	1.0167	Rs048050	-1.4002	Rs364260	1.0413
Rs081820	1.2539	Rs570390	-1.3307	Rs236740	1.4949
Rs292240	-1.2941	Rs438280	-1.0999	Rs495990	1.5245
Rs077440	1.0235	Rs529850	1.4174	Rs604210	1.0042
Rs356800	-1.2191	Rs016850	-1.0755	Rs444010	4.0661
Rs238590	-3.2124	Rs450350	1.3304	Rs110900	1.4563
Rs270470	-1.5555	Rs110040	-1.5762	Rs132750	1.0673
Rs194070	-1.1509	Rs428860	2.1699	Rs220520	8.4649
Rs188410	1.1662	Rs079420	-1.296	Rs534260	-1.1296
Rs283530	-1.8771	Rs472470	-1.5149	Rs174920	-1.5208
Rs166080	-1.8854	Rs005370	1.7439	Rs308250	-1.6862
Rs488060	-1.0781	Rs267090	-1.1899	Rs174990	-1.3103
Rs099990	-1.1705	Rs402060	1.6211	Rs209020	1.3275
Rs279040	-1.2501	Rs044010	-1.7244	Rs360190	1.8383
Rs010910	-1.3275	Rs044450	-1.0086	Rs571010	8.4374
Rs041240	-1.3261	Rs139610	1.574	Rs273310	-2.5911
Rs041560	2.105	Rs405220	1.7103	Rs468510	-1.0025
Rs385080	1.304	Rs575300	-1.0992	Rs530050	1.2608
Rs041130	-1.3246	Rs196190	1.7516	Rs056630	-1.1229
Rs167990	1.0323	Rs335670	1.1068	Rs592530	-1.1936
Rs576010	-1.0997	Rs185760	-1.2471	Rs494010	-1.1149
Rs446960	1.5943	Rs553930	-1.7401	Rs177460	1.4806
Rs049680	-1.3739	Rs071280	-5.0437	Rs074130	-1.4132
Rs201320	-2.1701	Rs152130	1.0996	Rs429240	-1.0346
Rs536410	1.3159	Rs461640	-1.1843	Rs565820	1.0714
Rs592580	1.507	Rs056070	-1.1302	Rs590340	8.3952
Rs201500	1.8329	Rs176110	1.8048	Rs572860	1.8788
Rs433600	-2.0445	Rs520970	1.0542	Rs600910	4.4429
Rs494150	-1.5908	Rs194400	-1.1775	Rs421720	-1.2569
Rs026660	1.0717	Rs259370	-1.4209	Rs295890	-1.2188
Rs388670	-1.6057	Rs269800	1.2239	Rs061060	-1.0332
Rs320780	-1.4695	Rs420290	1.7732	Rs021570	-2.6037
Rs148520	3.9618	Rs339320	1.423	Rs418390	1.1114
Rs237910	-1.1158	Rs082150	1.438	Rs383240	-1.4326
Rs038640	1.2003	Rs306080	-1.2286	Rs099870	1.4389
Rs300310	-2.6337	Rs270840	1.1676	Rs478380	1.5396
Rs497280	-1.1866	Rs182270	-2.1153	Rs168880	-1.4645
Rs305430	-3.5559	Rs485800	-2.0736	Rs089360	-2.4678
Rs403620	1.4154	Rs066530	1.0647	Rs222500	1.4175
Rs553930	-1.2048	Rs073150	-1.336	Rs505170	1.0609
Rs028650	1.2721	Rs380200	-1.5975	Rs515230	-1.2767
Rs500450	-1.248	Rs221810	-1.3584	Rs310930	-1.1566
Rs153890	-1.5346	Rs008650	1.529	Rs407870	-1.082
Rs452240	1.3382	Rs453570	-1.2173	Rs400410	1.2288
Rs194260	2.096	Rs222360	-2.0695	Rs154030	1.9045
Rs069700	2.5997	Rs385310	-1.3484	Rs142610	-1.5172
Rs039000	-1.7499	Rs151150	1.2113	Rs199710	4.7987
Rs156030	-1.985	Rs060210	1.053	Rs157190	1.7111
Rs499170	-1.3718	Rs207330	-1.2876	Rs409580	2.3454
Rs259440	-1.4389	Rs280170	-1.7463	Rs450520	-1.0617
Rs294840	-1.7164	Rs160810	-1.0341	Rs409360	-1.1823
Rs050000	-2.9029	Rs273270	-1.2222	Rs176290	1.4131
Rs106290	-2.3465	Rs459990	1.8865	Rs409720	2.065
Rs310670	-1.7593	Rs238270	-1.5498	Rs604110	-1.0772
Rs131490	-1.6547	Rs098370	-2.2114	Rs543910	-2.0484
Rs449420	1.404	Rs532930	-1.6314	Rs364270	-1.0299
Rs052340	-2.1534	Rs338100	-1.8875	Rs542810	-1.3763
Rs391530	-1.5208	Rs011940	1.5696	Rs602550	1.6753
Rs382310	-1.4084	Rs534820	-1.1408	Rs433600	1.0732
Rs043570	-1.1023	Rs000460	1.9146	Rs492890	1.3127
Rs129260	-1.3985	Rs564830	-3.0667	Rs168070	1.5904
Rs060210	1.0545	Rs148520	4.8086	Rs225130	-1.1592
Rs414070	3.7726	Rs453650	1.0101	Rs047720	1.4332
Rs331530	1.1588	Rs495500	-3.771	Rs005050	1.0446
Rs276480	1.3821	Rs453720	1.0118	Rs045520	2.3257
Rs232970	-12.3608	Rs295960	1.0112	Rs285820	1.0039
Rs090820	-1.215	Rs477550	-1.1161	Rs255530	2.1012
Rs027340	-1.3774	Rs049720	-4.2854	Rs057620	-1.2582
Rs064980	-2.0235	Rs241490	-3.5421	Rs148070	3.1822
Rs404580	-2.3591	Rs006650	1.4097	Rs396290	1.0628
Rs041410	1.1414	Rs079150	-1.456	Rs154970	1.3317
Rs148330	-1.1404	Rs381210	1.2627	Rs555270	-1.8209
Rs424220	1.5942	Rs273570	3.1605	Rs483180	1.1358
Rs169900	-1.3777	Rs394570	1.1547	Rs477540	-1.5243
Rs337730	-1.5641	Rs352850	-1.5313	Rs442500	-1.6051
Rs137190	-1.2104	Rs159710	1.0624	Rs301000	1.7346
Rs043610	-1.0123	Rs022140	2.1688	Rs464340	1.196
Rs193340	-2.1734	Rs271170	-1.0067	Rs491320	2.0297
Rs472540	-1.2179	Rs356030	1.0477	Rs486500	-2.3169
Rs488590	-2.2482	Rs163900	1.6946	Rs006870	-4.0244
Rs280880	1.0617	Rs116690	-2.1435	Rs125440	-1.5139
Rs506770	1.8817	Rs358350	1.2666	Rs463130	-1.6676
Rs388070	1.3807	Rs014760	1.0689	Rs178770	1.0187
Rs248340	-1.5228	Rs209470	1.5108	Rs254320	2.9143
Rs408930	1.2553	Rs266380	-1.231	Rs276670	-1.197
Rs056090	-1.9067	Rs151120	1.2044	Rs329320	1.2671
Rs001350	-1.1422	Rs067200	3.5301	Rs034300	1.3123
Rs235250	-1.0592	Rs017080	1.1368	Rs129170	1.2485
Rs218100	-1.2163	Rs103420	-1.3534	Rs055820	-2.9608
Rs009670	-1.0779	Rs186840	-1.0683	Rs227020	-1.9291
Rs351370	-2.2658	Rs164990	-1.7854	Rs264360	2.2125
Rs085060	-1.7082	Rs179620	-1.4201	Rs199780	-1.1645
Rs223460	-1.0131	Rs311720	-1.275	Rs493650	2.0938
Rs145920	-1.2827	Rs219760	-1.9217	Rs253890	-1.0456
Rs386440	1.1044	Rs073590	-1.7058	Rs159880	-1.2879
Rs172900	1.5448	Rs093180	-1.2833	Rs278130	1.4536
Rs342840	-1.1161	Rs059850	1.1603	Rs294120	1.3099
Rs494680	1.0432	Rs392100	-1.9931	Rs357380	1.2397
Rs391650	-12.2066	Rs090610	1.0309	Rs475460	2.262
Rs358390	1.2528	Rs456490	-1.4967	Rs052020	1.3017
Rs359430	-1.7797	Rs050760	-2.0783	Rs095440	1.3944
Rs387830	-1.5287	Rs347530	-1.7178	Rs270150	-1.5902
Rs256580	-2.0805	Rs278620	-1.4005	Rs133750	1.3077
Rs218710	-1.7323	Rs573980	-1.0856	Rs486480	-1.0012
Rs130080	1.3582	Rs369670	-1.5161	Rs044830	-1.278
Rs469890	-1.2347	Rs269970	2.4497	Rs230930	2.2377
Rs380980	-1.1022	Rs152680	-1.034	Rs133710	1.3029
Rs372570	1.4549	Rs375870	1.0442	Rs262750	-1.1773
Rs425330	1.1049	Rs434050	-1.8156	Rs279860	1.0213
Rs014390	-2.074	Rs477590	1.1786	Rs399710	-1.0112
Rs461650	-1.5059	Rs318650	1.1821	Rs012090	-1.0552
Rs044330	-1.5544	Rs304180	-1.0498	Rs033690	-1.0022
Rs578150	-1.1683	Rs241000	-5.8962	Rs235970	-1.6027
Rs099460	-1.177	Rs000220	-1.042	Rs020490	1.3747
Rs405220	1.3619	Rs362660	2.0972	Rs558850	-1.1326
Rs343060	-2.937	Rs311590	-1.882	Rs515950	4
Rs311110	-1.5354	Rs485770	-1.7123	Rs026120	-1.1044
Rs045070	-1.1919	Rs034300	5.609	Rs431500	1.7714
Rs255740	-1.2731	Rs070130	-2.1391	Rs220120	-1.1694
Rs499840	-2.4499	Rs193620	1.1667	Rs429370	1.4843
Rs434550	-1.0271	Rs253600	1.6175	Rs377110	1.0456
Rs263120	1.1301	Rs310880	1.2043	Rs309360	2.2401
Rs310380	-2.1198	Rs500380	-1.9683	Rs401730	2.0751
Rs039430	-1.262	Rs583600	-2.2754	Rs147020	1.2924
Rs365350	-2.816	Rs144810	1.0064	Rs122880	-1.2053
Rs345170	-2.7549	Rs051200	-1.8286	Rs150470	-1.3949
Rs416170	1.8429	Rs037610	1.0107	Rs364550	1.0029
Rs221990	-1.0411	Rs476980	-1.0705	Rs362390	1.6604
Rs382610	-1.2527	Rs208360	-3.7697	Rs539680	-1.174
Rs491320	-3.1565	Rs302800	-1.0865	Rs136920	-1.0631
Rs455070	-2.4334	Rs301650	1.7758	Rs555730	1.232
Rs051200	-1.125	Rs157010	2.723	Rs218950	1.2582
Rs544990	-1.6492	Rs357470	1.3622	Rs058220	-1.0895
Rs334440	-1.6363	Rs490690	1.3284	Rs459330	1.5879
Rs308790	-1.3161	Rs150060	1.2439	Rs296960	1.8074
Rs258610	-1.0198	Rs201710	2.3611	Rs358510	-8.4784
Rs116690	-1.6632	Rs101080	-2.4251	Rs109660	1.4487
Rs460280	-1.0153	Rs293850	-1.7345	Rs228490	1.4166
Rs167170	1.9112	Rs134600	2.3172	Rs289580	-1.2473
Rs377720	2.5473	Rs201500	2.3588	Rs396230	1.0658
Rs485710	-2.1947	Rs488600	1.4384	Rs108620	1.047
Rs295540	1.0942	Rs315620	-1.3172	Rs289510	-1.2426
Rs056030	-1.4935	Rs534670	3.0029	Rs222620	1.7643
Rs497710	-1.0462	Rs134550	2.2978	Rs124900	1.5806
Rs016560	-1.089	Rs186810	1.1782	Rs382970	1.3603
Rs184910	-1.1106	Rs168150	-1.645	Rs259390	1.0348
Rs375610	-5.0406	Rs360470	1.0422	Rs202950	8.1293
Rs060800	-1.0681	Rs271670	-1.1309	Rs123480	1.7624
Rs450240	-1.0597	Rs167240	-2.8549	Rs068360	-1.066
Rs073150	-1.1415	Rs349270	-1.3125	Rs146230	2.0499
Rs270020	-1.4695	Rs430290	-1.7482	Rs238960	-1.3283
Rs073590	-1.2503	Rs303540	-1.8561	Rs260560	-1.1371
Rs437600	1.2992	Rs391900	1.3066	Rs161940	-1.1011
Rs010060	-1.7584	Rs209170	-1.5502	Rs445860	-1.1532
Rs613210	1.2336	Rs474390	2.0192	Rs327130	-1.1949
Rs166560	1.0644	Rs225140	-1.2422	Rs245540	1.1985
Rs289320	-1.7879	Rs137560	-2.2168	Rs282390	3.0618
Rs285440	2.2149	Rs492850	-1.2017	Rs208640	2.0689
Rs098810	1.4275	Rs457490	-3.0554	Rs563660	2.2109
Rs057860	-1.2751	Rs138370	1.1796	Rs507950	1.5691
Rs196190	1.2596	Rs078370	-1.2676	Rs345960	-1.2373
Rs269800	1.3585	Rs462470	1.2128	Rs469850	-1.1445
Rs163900	1.2522	Rs484670	1.081	Rs224220	-1.3466
Rs237340	-1.3861	Rs189650	-1.5902	Rs044980	-2.7225
Rs041800	-1.5795	Rs270330	-1.9475	Rs583420	-8.3369
Rs228520	1.2399	Rs350250	-2.5879	Rs305310	-1.7057
Rs219760	-1.3773	Rs232970	-6.0389	Rs434050	-1.8189
Rs402340	1.3981	Rs315920	1.7665	Rs117270	-1.1252
Rs479920	-2.3248	Rs380380	-1.1053	Rs231460	1.7208
Rs049720	-2.2327	Rs220740	1.0447	Rs292730	-1.1101
Rs488380	1.8606	Rs041500	-1.5453	Rs341750	1.5478
Rs574760	1.2151	Rs037400	1.0774	Rs296970	1.7794
Rs197070	-1.1812	Rs154370	1.0286	Rs403420	1.1937
Rs107050	-1.0143	Rs192160	-2.9118	Rs427610	-2.0931
Rs333170	-1.4078	Rs173110	1.0843	Rs013930	1.0506
Rs375790	1.2325	Rs483980	1.065	Rs338590	-1.2346
Rs230990	-1.0326	Rs159870	1.0195	Rs037600	-3.1559
Rs269970	1.869	Rs447390	1.0079	Rs173310	1.2869
Rs120730	-1.0733	Rs016050	-1.0481	Rs403580	1.1703
Rs499610	4.5025	Rs389190	1.5591	Rs484590	1.2309
Rs564060	-1.053	Rs176160	-1.7101	Rs149400	-1.4226
Rs431500	-2.8835	Rs195580	-1.3301	Rs061990	-8.0945
Rs075500	-2.6918	Rs576180	1.3121	Rs334600	-1.2343
Rs362660	1.6476	Rs224770	-1.9131	Rs594910	-8.1964
Rs430870	-1.3245	Rs511040	1.227	Rs008130	-8.1964
Rs365800	-1.7105	Rs137790	1.8404	Rs174130	-8.0945
Rs507950	-2.4106	Rs352510	-1.1082	Rs169490	-1.279
Rs225460	1.0838	Rs605690	1.0164	Rs492070	-1.3724
Rs147000	-2.0015	Rs474360	1.9138	Rs389890	-1.1765
Rs096700	-1.2929	Rs186850	-1.0471	Rs481050	1.0397
Rs086740	2.3293	Rs057860	-1.6566	Rs128860	-1.8705
Rs297480	-1.6048	Rs295540	1.5052	Rs498170	1.0659
Rs297590	-1.6048	Rs037830	1.2978	Rs289330	1.6692
Rs321260	-1.3256	Rs041540	-1.5219	Rs559910	1.9069
Rs449840	-1.188	Rs167860	-1.1595	Rs610340	-1.1133
Rs239020	1.5483	Rs126850	-1.3887	Rs129010	-1.2943
Rs240060	1.0681	Rs424790	1.3878	Rs190640	-1.1152
Rs551910	1.9369	Rs185680	1.5576	Rs124220	1.2715
Rs393440	1.0452	Rs126480	-1.9553	Rs403920	1.0595
Rs356490	1.1587	Rs008890	1.3226	Rs433590	1.639
Rs387920	-1.1954	Rs001560	1.1429	Rs136550	-1.5249
Rs011850	1.1534	Rs206020	1.2033	Rs178160	1.3951
Rs489880	-1.6613	Rs452660	-1.3303	Rs002920	1.3244
Rs335780	-1.1415	Rs120350	-1.1525	Rs489120	-1.9783
Rs260210	1.07	Rs316020	1.151	Rs620760	1.1257
Rs018840	1.0151	Rs000060	5.7873	Rs079660	-1.9899
Rs455670	-1.8835	Rs209580	1.1895	Rs044520	1.2893
Rs455750	-1.8835	Rs083780	-1.0426	Rs318430	-1.0792
Rs259090	1.075	Rs490700	-1.223	Rs122310	1.3629
Rs033690	-1.5576	Rs028950	1.5665	Rs057500	-1.2627
Rs314740	2.1631	Rs126640	1.9198	Rs159430	1.2637
Rs073100	-1.1842	Rs218710	-2.4634	Rs142490	1.3466
Rs086330	-1.0061	Rs409630	-1.3308	Rs137550	1.0423
Rs283840	-1.0407	Rs064990	1.6331	Rs303940	1.1534
Rs145980	-1.2029	Rs364880	1.0654	Rs391270	1.3255
Rs485800	-1.2418	Rs421990	1.06	Rs270050	-1.1345
Rs549910	1.1215	Rs195850	-1.5408	Rs443890	-1.3529
Rs365670	-1.3416	Rs531740	-1.177	Rs400180	1.7829
Rs486640	-1.0663	Rs361510	-1.139	Rs162820	-1.0786
Rs492050	1.9864	Rs208800	1.1112	Rs139280	-1.0505
Rs383440	1.2918	Rs507000	-1.1225	Rs155270	1.9222
Rs499670	-7.0548	Rs051250	-1.8173	Rs014890	-1.8085
Rs487080	2.7671	Rs164860	-1.4216	Rs065810	1.6447
Rs511680	-2.1268	Rs055920	1.0746	Rs559600	-4.6049
Rs205420	1.5189	Rs312390	2.8846	Rs151830	1.5059
Rs167130	1.199	Rs025290	1.9144	Rs176310	-2.673
Rs309400	-1.7742	Rs005800	3.8749	Rs411240	-1.2595
Rs073600	-1.2665	Rs508430	-2.3237	Rs000700	1.1245
Rs435300	2.6542	Rs120730	-1.1771	Rs263020	1.4312
Rs413960	5.2555	Rs294680	1.3748	Rs566910	1.5888
Rs284340	1.5589	Rs157420	-1.3965	Rs583620	2.8541
Rs305510	-4.2504	Rs257580	-1.7937	Rs049150	-4.8244
Rs003450	-1.6196	Rs493960	-15.173	Rs181780	1.122
Rs410630	3.933	Rs417370	1.0322	Rs170020	-1.018
Rs359890	-1.7346	Rs581530	1.1536	Rs350860	1.2224
Rs131040	1.303	Rs123460	-1.4629	Rs316230	1.2704
Rs252520	3.0926	Rs422330	1.1373	Rs293070	1.4969
Rs005080	-1.1108	Rs383200	-1.0218	Rs236480	1.0332
Rs362040	-1.4894	Rs526270	1.6004	Rs151480	-1.3053
Rs125410	1.7405	Rs094660	-1.5596	Rs011600	1.9582
Rs363200	-1.9069	Rs412230	-1.1546	Rs306290	-1.0699
Rs079090	-2.9798	Rs044260	-1.1805	Rs390650	1.2199
Rs220920	-1.0785	Rs396460	-1.1885	Rs513990	-1.7562
Rs276400	-1.2813	Rs403620	1.7141	Rs460080	-4
Rs077570	-1.8329	Rs005650	1.1089	Rs204010	2.0173
Rs183680	-3.488	Rs289820	1.2837	Rs219030	-1.4869
Rs222360	-1.2432	Rs358890	-1.3674	Rs210630	-4.4009
Rs267670	1.2494	Rs069990	-2.3022	Rs416490	-1.106
Rs157990	1.4609	Rs451820	1.1369	Rs190100	1.1017
Rs162450	1.0127	Rs274410	-1.3601	Rs166630	-1.0828
Rs577350	-2.2898	Rs009610	1.8433	Rs045760	-7.9464
Rs057590	-1.1021	Rs066030	1.3919	Rs152850	1.2501
Rs200010	-1.0653	Rs042050	-2.4361	Rs317260	1.0728
Rs077000	1.0167	Rs224690	-1.0851	Rs534790	-1.147
Rs051250	-1.0898	Rs274350	1.3486	Rs175030	1.0288
Rs552240	1.329	Rs156850	-1.5286	Rs208360	-1.6542
Rs423360	-1.7475	Rs113260	-1.7488	Rs168390	-3.4044
Rs451360	-2.617	Rs099450	-1.0952	Rs317930	-1.8745
Rs463160	-1.0495	Rs602620	1.9474	Rs263150	1.3524
Rs167940	-2.1579	Rs064940	-1.0315	Rs498040	1.6317
Rs308600	-3.3518	Rs580610	1.5397	Rs161830	1.0574
Rs516650	-2.1668	Rs066850	1.4802	Rs316240	1.2198
Rs044350	-1.1424	Rs592420	-1.311	Rs033320	-1.7811
Rs296330	-1.1924	Rs172830	-1.4529	Rs610860	-1.0054
Rs459990	1.345	Rs453020	-1.3826	Rs431800	-1.3624
Rs186230	-1.1582	Rs043650	-1.5614	Rs107030	1.2297
Rs402350	1.3712	Rs143760	1.0534	Rs225830	1.6418
Rs224770	-1.6673	Rs371670	5.8567	Rs137510	1.2197
Rs176110	1.2109	Rs302690	-1.0438	Rs071360	-1.4358
Rs422360	-1.9241	Rs076260	-1.1834	Rs250340	-1.3387
Rs361510	-1.2099	Rs133230	1.0589	Rs186160	-1.937
Rs411680	-1.5173	Rs010920	1.4068	Rs361770	3.4688
Rs446200	-2.7715	Rs261110	1.6392	Rs050000	1.9484
Rs157190	-2.6408	Rs158720	-1.2025	Rs430550	1.0198
Rs163930	-1.9487	Rs046140	-1.3053	Rs262900	-1.3394
Rs439370	-1.1898	Rs168460	-3.2493	Rs071080	1.958
Rs423630	-1.2944	Rs396410	1.663	Rs074770	-1.0375
Rs285450	2.315	Rs022440	1.2132	Rs210330	2.5922
Rs136660	-1.2723	Rs259440	-1.4016	Rs359180	-1.0962
Rs465710	1.3575	Rs217860	-1.1328	Rs564170	1.6239
Rs282100	-3.5874	Rs055300	-1.077	Rs422480	-1.1397
Rs263100	11.3572	Rs152830	-1.2014	Rs445340	-1.0795
Rs148300	-1.1367	Rs289380	-1.6208	Rs342170	1.055
Rs008780	-1.2587	Rs043530	-1.3029	Rs155600	-2.6679
Rs349260	1.8771	Rs256360	1.0728	Rs459170	1.2429
Rs601240	-1.381	Rs377300	1.7493	Rs231050	-1.5286
Rs146180	-1.2767	Rs438610	-1.0422	Rs180070	-2.2479
Rs581710	1.0661	Rs280880	1.2951	Rs221600	1.1749
Rs203820	-2.3111	Rs361910	-1.4883	Rs294180	1.1608
Rs484590	-2.3075	Rs452230	1.0444	Rs497730	3.7402
Rs345710	1.1969	Rs005080	-1.59	Rs022490	2.3096
Rs406970	1.5783	Rs249440	-1.1503	Rs187200	-3.9165
Rs408710	-1.8036	Rs037550	1.6795	Rs380750	1.4075
Rs157480	-1.5767	Rs499170	-1.3424	Rs357190	-1.5727
Rs067660	-1.0302	Rs421200	-1.2681	Rs204470	-1.6582
Rs550560	1.5251	Rs038640	1.4137	Rs157170	1.4013
Rs248970	1.1327	Rs012670	-2.4622	Rs054510	3.1793
Rs003800	-1.2516	Rs397780	1.28	Rs060520	7.8244
Rs212480	-1.0489	Rs353680	-1.0804	Rs608710	-2.2996
Rs140180	-1.4936	Rs163800	-1.3243	Rs108850	1.0245
Rs375210	1.0567	Rs420740	-1.5583	Rs174940	-1.0117
Rs603170	-2.1085	Rs260440	-1.105	Rs583550	-2.8319
Rs171460	-2.1309	Rs157090	2.8403	Rs209420	-1.3236
Rs203680	-1.8824	Rs229450	-1.5304	Rs146400	1.0269
Rs369960	-2.5868	Rs249140	-1.198	Rs470800	1.4095
Rs371780	2.7859	Rs306290	-2.4527	Rs054230	1.2716
Rs061630	-1.4842	Rs478350	1.257	Rs469010	-1.1537
Rs460760	1.1205	Rs003830	-1.8516	Rs136710	-1.0952
Rs428120	-2.0207	Rs151930	-1.2073	Rs053140	-1.4281
Rs264700	-2.4404	Rs259220	2.2041	Rs559260	-1.6344
Rs383390	4.1672	Rs056090	-2.5466	Rs152930	1.7843
Rs222990	-1.7299	Rs186560	-1.4119	Rs558570	-8.3517
Rs413920	-1.029	Rs049320	-1.0739	Rs039990	-1.1093
Rs460630	-1.1046	Rs257680	-1.2341	Rs052310	1.1842
Rs173040	-2.3125	Rs425490	-1.0563	Rs316820	-1.0019
Rs027100	3.1238	Rs187060	-1.1712	Rs120010	1.3698
Rs351710	-1.3916	Rs334030	-1.2558	Rs438500	1.0068
Rs265570	-1.1572	Rs198160	-1.0869	Rs180720	-1.4355
Rs024760	-1.0326	Rs072120	-1.448	Rs299770	-1.08
Rs341450	-1.1312	Rs017620	-1.7733	Rs382020	1.3549
Rs409730	1.9457	Rs482470	1.5348	Rs490280	1.3116
Rs439660	-1.8342	Rs435710	-1.2886	Rs201030	-1.4623
Rs274060	-4.5986	Rs371660	5.7695	Rs594600	1.9628
Rs253110	1.1365	Rs117270	-1.0708	Rs462880	-1.0672
Rs499620	1.1048	Rs333470	1.0837	Rs252660	1.3489
Rs564050	-2.13	Rs177670	-1.141	Rs336550	-1.7218
Rs379690	-1.1166	Rs236250	1.6243	Rs448560	-2.046
Rs029650	-1.0166	Rs073600	-1.6246	Rs560470	-4.0768
Rs101080	-1.5258	Rs570870	1.2367	Rs196220	7.7593
Rs461640	-1.1002	Rs145980	-1.3131	Rs482220	-1.2749
Rs040220	-1.2907	Rs157680	-1.1588	Rs138780	1.5803
Rs547510	1.8222	Rs095910	-1.1483	Rs426830	-1.0325
Rs357950	11.1485	Rs012430	1.2189	Rs235980	-1.4728
Rs364650	-1.558	Rs356910	-3.1006	Rs011330	1.2766
Rs062810	1.3842	Rs099270	2.4157	Rs205750	-1.0271
Rs377830	2.7636	Rs231050	-3.3003	Rs555580	-1.0203
Rs078880	1.8733	Rs221160	-2.2974	Rs138300	-1.3137
Rs389650	1.2132	Rs398440	1.1274	Rs505200	1.029
Rs482010	-1.1593	Rs324100	-1.2965	Rs387760	-1.0056
Rs188500	-2.491	Rs564890	-1.1893	Rs474480	1.256
Rs364420	-1.0903	Rs152290	-2.5473	Rs510250	-2.2835
Rs324990	1.8039	Rs543260	2.2641	Rs543710	1.0551
Rs463120	-1.8095	Rs287550	2.0258	Rs004010	3.424
Rs121270	-1.66	Rs348980	-1.6313	Rs562800	-4.415
Rs442390	1.3114	Rs096190	-1.1478	Rs572990	1.1006
Rs209570	2.1289	Rs015300	1.6741	Rs228200	2.2701
Rs078860	1.827	Rs403800	2.5238	Rs206140	-2.1425
Rs170730	-1.1045	Rs105430	-1.1174	Rs430300	4.1964
Rs528670	2.4901	Rs148980	-1.1693	Rs451070	-1.2831
Rs402450	1.3072	Rs139180	1.106	Rs448300	-1.0546
Rs456770	1.3589	Rs256810	2.0983	Rs139260	1.5386
Rs417820	-1.3416	Rs231130	-1.0634	Rs252520	-1.2349
Rs377950	2.7215	Rs326070	1.0404	Rs254010	1.0178
Rs076810	2.5674	Rs412130	-1.1616	Rs203260	1.0162
Rs353560	-1.3166	Rs266620	1.8628	Rs586720	1.3763
Rs456820	1.3604	Rs150950	-1.4706	Rs426770	-1.0101
Rs170710	1.3182	Rs479990	-1.0799	Rs335680	-1.1262
Rs421840	-1.112	Rs168060	2.2689	Rs482190	2.368
Rs376930	-1.7325	Rs092830	-1.4707	Rs433610	2.06
Rs458840	1.0651	Rs004970	-1.2842	Rs042150	2.9894
Rs391810	-7.0046	Rs038320	-1.2571	Rs024470	1.0649
Rs252390	1.1954	Rs150570	-1.3738	Rs576750	-1.1454
Rs543490	1.5019	Rs049670	-1.5025	Rs387890	-1.007
Rs132890	1.4454	Rs056870	-1.8142	Rs321770	-1.159
Rs253600	1.088	Rs462630	1.0339	Rs440390	-1.073
Rs189740	-2.751	Rs004960	-1.7099	Rs120250	-1.9574
Rs397030	-2.5168	Rs301200	-1.2702	Rs423680	1.6852
Rs460670	-1.5108	Rs447530	-1.2619	Rs304760	1.1228
Rs459760	1.2675	Rs319700	1.1864	Rs013220	1.4525
Rs401730	-2.9337	Rs099110	-1.0678	Rs487340	-1.1502
Rs339320	1.0167	Rs553210	1.0123	Rs489710	1.2178
Rs404230	-1.1982	Rs010060	-2.2756	Rs238610	2.2172
Rs182270	-1.3014	Rs207440	3.4744	Rs432180	1.3779
Rs381790	-11.1902	Rs177520	-1.9495	Rs024490	1.047
Rs388240	-1.127	Rs531650	1.3062	Rs200950	-1.6138
Rs336330	4.7063	Rs326890	-1.0113	Rs204190	1.5984
Rs218800	1.8013	Rs024590	-1.4096	Rs429520	1.8439
Rs268580	1.0175	Rs149330	1.5322	Rs247700	-1.4162
Rs282150	-3.5471	Rs405110	1.1064	Rs041630	-1.1639
Rs484860	1.2729	Rs584270	-1.6039	Rs256660	-7.6677
Rs090530	-1.261	Rs371390	-1.1633	Rs495100	1.1836
Rs123130	3.3452	Rs217430	3.4819	Rs351770	-1.0635
Rs210150	-1.6844	Rs285570	1.2322	Rs535000	1.6657
Rs053230	1.1263	Rs216730	2.8974	Rs009410	-2.3133
Rs091340	-1.1791	Rs168750	-1.2305	Rs345220	4.7682
Rs238450	1.1079	Rs075040	-1.3234	Rs556790	-1.4165
Rs111250	1.1202	Rs282820	-1.1335	Rs076270	2.2606
Rs128090	-1.0408	Rs101360	1.0501	Rs620460	7.6439
Rs203850	-1.1075	Rs432020	-1.0725	Rs267730	1.2934
Rs407050	-3.0281	Rs240060	1.3478	Rs236350	1.342
Rs542020	-1.2018	Rs431980	-1.0664	Rs447590	1.3928
Rs135210	1.6982	Rs310420	1.7612	Rs379510	-2.1099
Rs442670	1.2076	Rs099130	-1.0367	Rs204340	1.1023
Rs502130	1.4791	Rs161450	-1.665	Rs490150	-1.1377
Rs619040	1.1818	Rs614000	-1.3218	Rs079860	-7.6912
Rs537530	-1.243	Rs041120	1.4277	Rs041380	-1.0016
Rs396410	1.6789	Rs226080	-1.505	Rs502170	-1.0815
Rs439970	1.3922	Rs403580	3.5146	Rs336390	1.3796
Rs241580	-1.2615	Rs561070	1.293	Rs498010	1.2341
Rs421270	1.8979	Rs218100	-1.147	Rs335870	-1.2099
Rs153910	2.6063	Rs262360	-1.8202	Rs443470	-1.4205
Rs515540	-2.0091	Rs440880	-1.222	Rs564830	-1.2072
Rs217290	4.5749	Rs279040	-1.4463	Rs179770	2.6356
Rs152320	3.0315	Rs360820	-1.1229	Rs201570	1.5945
Rs548330	-1.0472	Rs067290	-1.562	Rs489200	1.491
Rs331600	1.1699	Rs454560	-1.5837	Rs539990	-3.2303
Rs263830	-1.4854	Rs347570	-1.8074	Rs501400	-1.3967
Rs019880	-1.6885	Rs016430	1.0981	Rs183680	2.0122
Rs266170	-1.0701	Rs504730	-2.0157	Rs407050	1.7896
Rs300390	-1.7452	Rs434700	-1.0088	Rs264840	-1.0026
Rs028950	1.0806	Rs147000	-2.7023	Rs149000	-1.2156
Rs134600	1.5587	Rs069230	-1.2056	Rs378280	-2.1119
Rs265680	1.1516	Rs238380	-1.2651	Rs430080	-1.1369
Rs156290	1.1257	Rs248900	-1.2685	Rs227370	2.9678
Rs391620	-11.0247	Rs548310	-1.3234	Rs152580	-1.6294
Rs433590	-2.4423	Rs001150	-1.2131	Rs348580	1.4525
Rs066850	1.0029	Rs149210	-1.7559	Rs199220	-1.3772
Rs146080	-1.1151	Rs227420	1.0251	Rs494340	1.49
Rs381930	1.0241	Rs573040	-1.2817	Rs379230	5.3399
Rs108800	2.4684	Rs073100	-1.1805	Rs288640	-1.5217
Rs176730	1.1225	Rs335510	4.228	Rs427450	2.0815
Rs488540	4.4886	Rs006300	1.187	Rs325440	1.3258
Rs414100	-1.7007	Rs546630	1.2382	Rs511070	1.2585
Rs078740	2.8404	Rs217410	3.5205	Rs477410	1.2013
Rs363670	2.815	Rs147510	-1.044	Rs568410	1.991
Rs214580	-1.2417	Rs020470	-1.6462	Rs206750	-1.3642
Rs292620	10.8533	Rs580360	-1.0323	Rs152030	4.098
Rs302890	2.0225	Rs404770	1.1905	Rs000450	1.0089
Rs479870	-1.1494	Rs025750	-1.8277	Rs508580	1.3946
Rs097840	-3.5276	Rs350490	1.4586	Rs413060	1.2599
Rs363690	-1.4331	Rs584960	-1.0274	Rs062140	1.0516
Rs431800	2.5097	Rs026750	-1.2819	Rs202820	-1.0916
Rs417850	-1.1325	Rs137480	-1.3766	Rs407540	-1.5586
Rs063540	-1.1968	Rs365820	-1.6709	Rs073180	-1.0605
Rs072790	1.9892	Rs239510	-2.5207	Rs105560	-1.3328
Rs504520	1.0917	Rs016840	-1.0413	Rs028140	1.8631
Rs426340	1.7108	Rs312800	-1.5341	Rs033450	-1.9362
Rs449380	-1.9363	Rs051940	2.2613	Rs427200	3.6756
Rs335710	-1.6649	Rs053840	1.1984	Rs025600	-1.7761
Rs249220	1.3871	Rs446480	1.1152	Rs290660	1.2934
Rs274410	-1.068	Rs267160	-1.6515	Rs249050	1.0068
Rs337650	-1.0909	Rs068980	-1.3256	Rs268990	-1.6791
Rs261260	1.3172	Rs173690	-1.0305	Rs155410	-1.2881
Rs316120	-2.3898	Rs416560	-1.9107	Rs065150	1.7495
Rs428750	1.7599	Rs277150	-5.145	Rs530240	-1.1462
Rs564830	-1.8595	Rs049590	1.0514	Rs536440	-1.0058
Rs352770	2.4385	Rs076270	2.7705	Rs258650	-1.175
Rs336460	-1.3715	Rs312250	-2.2138	Rs155120	-1.0833
Rs133850	-1.9241	Rs359720	-1.3362	Rs502180	-1.184
Rs012090	1.8634	Rs399140	-1.3273	Rs405010	-1.3955
Rs408650	-1.3572	Rs175490	1.2264	Rs097010	1.0391
Rs059520	1.2119	Rs430280	1.7437	Rs169210	1.7817
Rs012480	-1.2218	Rs121270	-2.3623	Rs031620	-4.3363
Rs251870	-1.3355	Rs546310	-2.4677	Rs318700	1.0294
Rs404920	1.0342	Rs316630	-1.1352	Rs147920	2.3219
Rs013220	-2.4305	Rs109650	-2.4775	Rs132340	1.5434
Rs392300	1.1686	Rs180630	1.5047	Rs019250	-1.4527
Rs173900	-1.5926	Rs438640	-1.1154	Rs336510	-1.9143
Rs132210	1.2567	Rs207430	1.4712	Rs101480	-1.1071
Rs357430	-1.9344	Rs168890	2.6133	Rs423870	-2.6903
Rs608160	1.1001	Rs492630	-1.354	Rs483370	1.3401
Rs584690	2.6323	Rs484790	1.1973	Rs545100	-7.737
Rs428690	1.1717	Rs475560	1.5251	Rs149980	-7.6439
Rs136220	-1.9683	Rs454570	1.1314	Rs160670	7.4919
Rs134550	1.5286	Rs112200	-2.7657	Rs254110	7.5183
Rs002440	-1.2796	Rs414100	-2.557	Rs093080	1.7638
Rs205130	-1.2772	Rs164900	2.3132	Rs306640	-1.2717
Rs084640	-1.6109	Rs555580	-2.0511	Rs249250	-1.6895
Rs158030	-1.7633	Rs038260	-1.2937	Rs211130	1.3037
Rs300370	1.2907	Rs619960	1.1942	Rs044340	-1.4647
Rs498330	-1.404	Rs077570	-2.9704	Rs458640	-1.352
Rs344150	1.0832	Rs224670	-1.1199	Rs585060	-7.5443
Rs215650	-1.3257	Rs372760	1.144	Rs041110	1.6133
Rs202950	-10.8611	Rs294400	-2.9513	Rs316140	-1.6256
Rs133880	-1.9249	Rs128460	-1.3142	Rs609630	-1.3405
Rs489530	-1.0185	Rs314740	2.1446	Rs478550	-1.7865
Rs321910	-1.0888	Rs180130	-1.0825	Rs524250	7.4919
Rs032900	1.9308	Rs340760	-1.0301	Rs438670	-1.811
Rs063860	2.8561	Rs359710	-1.0542	Rs407330	1.8655
Rs462440	-1.2182	Rs357840	-1.1627	Rs129130	-2.0484
Rs365500	-1.0015	Rs124370	3.788	Rs541370	7.4374
Rs312390	2.1625	Rs217510	2.2698	Rs235480	2.0084
Rs536420	1.1698	Rs333000	-1.8655	Rs452330	-1.2381
Rs310770	-1.3262	Rs388540	-1.2859	Rs448910	1.6022
Rs423940	-10.8637	Rs194260	2.4703	Rs237220	1.7542
Rs376520	5.6206	Rs498600	-1.1964	Rs397720	1.0793
Rs000100	10.5539	Rs182600	1.1608	Rs142120	2.0224
Rs278640	-1.4071	Rs128580	-1.2291	Rs231240	-7.6912
Rs142390	-1.5663	Rs439370	-1.5601	Rs067520	-1.0317
Rs218210	-1.4279	Rs412600	-1.5937	Rs193380	1.4847
Rs210650	1.2009	Rs484930	1.4945	Rs378090	-1.0538
Rs478110	-2.6673	Rs158910	-1.1762	Rs345250	-1.1049
Rs209530	-10.7621	Rs408160	-1.1072	Rs350230	-1.1004
Rs416180	-1.5348	Rs266150	-1.2466	Rs583720	1.3276
Rs274300	1.0964	Rs395800	-1.5081	Rs388760	-1.5789
Rs173640	-4.245	Rs070990	-1.5204	Rs415870	-2.0753
Rs306290	-1.3827	Rs404930	1.2449	Rs154530	-7.4919
Rs449790	-1.2411	Rs181220	1.3689	Rs075300	1.4172
Rs194820	-1.439	Rs311370	-1.8439	Rs142390	1.2455
Rs325630	1.3833	Rs387120	-1.0915	Rs487040	2.5317
Rs479160	1.3952	Rs041130	-1.3838	Rs134190	1.7863
Rs401450	1.6089	Rs060460	1.3865	Rs403740	1.2282
Rs374670	-1.8741	Rs041240	-1.3788	Rs216290	-1.5063
Rs560400	-2.0624	Rs280780	-4.3505	Rs189370	2.4713
Rs492240	-1.1202	Rs162010	-1.019	Rs047390	1.096
Rs342300	-1.6773	Rs578760	1.733	Rs350080	3.2352
Rs310420	1.1883	Rs322950	2.3452	Rs039660	-7.4649
Rs205280	-1.5226	Rs416170	2.1158	Rs598120	1.7347
Rs259220	1.9077	Rs395240	-1.4417	Rs581330	2.4114
Rs350530	1.1186	Rs067630	-1.6872	Rs312360	-1.6891
Rs154270	-1.4439	Rs014390	-2.745	Rs158590	1.5514
Rs376980	1.2619	Rs140180	-2.0755	Rs077740	1.5907
Rs133630	1.8272	Rs431620	-1.1075	Rs350250	-1.0638
Rs149330	1.2535	Rs414130	-1.4156	Rs149460	-3.4854
Rs510100	-1.2486	Rs619990	1.4725	Rs401510	1.9159
Rs205230	-1.5198	Rs559900	3.4858	Rs256790	-2.2613
Rs178040	1.0884	Rs413960	5.9819	Rs177110	1.3985
Rs602620	1.3591	Rs534790	-2.4345	Rs158940	-1.2996
Rs275090	-1.4343	Rs184910	-1.0064	Rs085890	-1.122
Rs406880	-1.0827	Rs455800	-1.6653	Rs093020	2.0983
Rs034300	4.2967	Rs414230	-1.0223	Rs053730	1.1213
Rs424170	-1.9582	Rs249670	1.766	Rs301830	-1.0567
Rs376530	2.8309	Rs216130	-1.0906	Rs369930	1.9311
Rs038980	-1.3716	Rs158750	-2.2	Rs126930	1.7796
Rs201140	1.206	Rs010910	-1.5261	Rs477990	-7.4374
Rs050920	-2.275	Rs131490	-1.6038	Rs448680	1.6226
Rs196080	-2.8147	Rs610370	-1.8413	Rs214220	-7.4649
Rs610820	1.7285	Rs316970	-1.048	Rs490110	-2.9175
Rs126480	-1.082	Rs083370	2.2707	Rs501070	1.4312
Rs252380	1.2347	Rs146560	1.0027	Rs285500	1.4762
Rs022940	-1.1455	Rs072910	-1.7059	Rs316940	1.0316
Rs418820	1.3189	Rs059510	-1.6078	Rs312820	-1.0892
Rs023340	-1.32	Rs153270	-1.704	Rs499840	1.1043
Rs356950	1.6321	Rs572520	-1.416	Rs415350	-1.2054
Rs437110	-2.3088	Rs419290	1.3311	Rs538930	2.0896
Rs193770	-10.6135	Rs175280	-1.1837	Rs515540	1.0681
Rs155090	1.2902	Rs174000	1.073	Rs302380	-1.4554
Rs004960	-1.0423	Rs089360	-4.2783	Rs511800	1.0271
Rs250730	-3.1307	Rs568450	-1.0905	Rs173550	-4.121
Rs149210	-1.3527	Rs324690	1.8365	Rs345240	-1.8851
Rs262100	-1.0135	Rs269270	-1.4218	Rs072780	-3.8908
Rs400410	-1.8036	Rs057980	-2.0621	Rs545660	-7.3808
Rs073620	-1.2506	Rs271260	-1.0154	Rs347220	-7.3808
Rs049060	-2.4316	Rs491730	1.5804	Rs123380	1.9428
Rs180790	-1.9635	Rs202430	-1.7957	Rs369540	7.3808
Rs388440	2.6262	Rs418230	-1.1954	Rs423340	1.0726
Rs491390	-1.0414	Rs453970	1.2411	Rs328600	1.1732
Rs209870	1.0041	Rs169130	-1.3945	Rs384940	-1.5972
Rs394660	-1.5262	Rs275090	-1.7507	Rs497610	7.3219
Rs054950	2.2072	Rs146570	1.6996	Rs392040	-1.3003
Rs376550	-1.6529	Rs146530	1.6996	Rs113330	-1.0845
Rs225910	2.4978	Rs010190	-1.938	Rs105410	-1.6909
Rs272240	1.0948	Rs487080	2.1679	Rs193680	1.4463
Rs603520	-2.0129	Rs568780	-1.2662	Rs015630	2.2035
Rs129800	-3.3219	Rs587160	-1.643	Rs616140	-1.8234
Rs351190	1.9428	Rs203830	-1.1416	Rs258180	1.2036
Rs565170	-1.717	Rs417040	-1.592	Rs524780	1.1454
Rs457090	1.095	Rs547490	2.1428	Rs428920	-1.5715
Rs158750	-1.3089	Rs493340	1.0698	Rs240440	-7.3808
Rs383200	-1.067	Rs504960	-1.7495	Rs379300	-2.9425
Rs520590	1.0761	Rs148300	-1.3679	Rs226730	-1.2768
Rs433090	1.1239	Rs321960	-2.2559	Rs223590	-2.1255
Rs221820	1.0274	Rs053320	1.9978	Rs285010	-1.2849
Rs202820	2.585	Rs337400	-1.3403	Rs388700	-1.0113
Rs391150	-1.0307	Rs287000	1.4923	Rs165720	1.2316
Rs409400	1.0774	Rs280320	1.3284	Rs288700	-1.0526
Rs559220	10.3772	Rs381780	-1.5209	Rs396210	1.9542
Rs245250	-1.2386	Rs422320	-2.3893	Rs391980	-1.2794
Rs293820	-1.2201	Rs058010	-2.0149	Rs168620	-1.6358
Rs302150	2.721	Rs208090	-1.1642	Rs287420	3.8745
Rs255530	-2.436	Rs430740	2.116	Rs303270	-1.3884
Rs012670	-1.6214	Rs356760	1.5241	Rs287260	1.4937
Rs487450	-1.2746	Rs310380	-2.598	Rs052290	-7.2916
Rs047660	1.3801	Rs376630	-2.1205	Rs089640	-2.3692
Rs059100	-1.8691	Rs213260	-1.078	Rs037630	2.1062
Rs070520	-1.0394	Rs159660	-1.1368	Rs161950	-1.0297
Rs398550	1.1902	Rs220460	-1.1662	Rs288240	2.4988
Rs057010	-1.1049	Rs159610	-1.1407	Rs387780	-1.585
Rs499910	-1.409	Rs165780	-1.1259	Rs332450	-1.6345
Rs044060	-1.4903	Rs526450	1.2968	Rs426170	-1.5675
Rs064890	-1.0748	Rs229130	1.0001	Rs259110	-7.4374
Rs309340	-1.5594	Rs145370	-1.3268	Rs235040	7.3517
Rs296240	-2.1883	Rs339460	-1.4031	Rs458420	1.2846
Rs386450	1.2425	Rs276070	1.4408	Rs159400	1.0166
Rs542040	-1.2495	Rs161830	3.3869	Rs397030	1.368
Rs574180	2.144	Rs337650	-1.191	Rs050830	1.0578
Rs142230	-1.0956	Rs271690	3.4847	Rs492480	-1.7297
Rs525080	1.0421	Rs319500	4.0272	Rs248890	2.4695
Rs081800	-1.7106	Rs146520	1.0165	Rs614660	-2.2451
Rs223310	-2.5299	Rs433670	-1.2365	Rs266130	-7.2605
Rs318270	-1.9214	Rs164870	1.2705	Rs165260	-1.2019
Rs398340	-1.9005	Rs146790	-1.5214	Rs160280	-1.1272
Rs052080	-1.56	Rs265710	-1.0624	Rs375800	-2.8202
Rs580610	1.0269	Rs351050	1.0972	Rs335600	-1.1976
Rs017160	-3.6378	Rs453240	-1.0762	Rs269890	1.4632
Rs147020	-1.8584	Rs176730	1.3133	Rs287010	3.9819
Rs577890	-1.2838	Rs405600	1.1705	Rs068700	-1.7038
Rs303540	-1.0246	Rs049610	-1.0978	Rs211180	1.4878
Rs296220	-2.1748	Rs241320	-2.4458	Rs222140	-2.6224
Rs291140	-1.1153	Rs553310	-1.4407	Rs603720	-2.2505
Rs549070	-3.9224	Rs094860	-1.5533	Rs187100	-2.2505
Rs193680	-2.5407	Rs375060	-1.0525	Rs248060	-1.1461
Rs219650	2.1783	Rs104770	-3.6001	Rs241370	4
Rs198900	-2.028	Rs353450	1.078	Rs020200	2.5639
Rs410470	1.3592	Rs077000	1.2159	Rs448370	1.7472
Rs064990	1.1345	Rs427700	-1.0249	Rs249930	-2.6189
Rs297920	-2.5755	Rs044230	-1.183	Rs385800	-1.5663
Rs060880	-1.6096	Rs312440	1.1137	Rs228310	7.2288
Rs113310	1.7191	Rs490180	-1.9085	Rs369450	-1.1383
Rs079660	4.339	Rs133510	3.8373	Rs221790	1.6292
Rs290440	1.1448	Rs170510	2.6713	Rs540140	3.0875
Rs376630	-1.3087	Rs057470	-1.249	Rs212030	-1.0167
Rs486480	1.2707	Rs070750	3.056	Rs340700	1.0151
Rs010930	1.1027	Rs500450	-1.4343	Rs432600	-1.4135
Rs284300	-1.3737	Rs555270	-2.9326	Rs015650	1.0621
Rs290400	-1.0996	Rs256700	-1.2496	Rs211030	1.2841
Rs236200	-1.0722	Rs046930	-1.8986	Rs419250	-1.5647
Rs438540	3.5888	Rs045620	-1.4094	Rs165360	-3.3505
Rs198920	-1.2055	Rs311110	-1.6441	Rs564380	-1.273
Rs129180	-2.1303	Rs288700	1.0049	Rs450170	-1.2498
Rs241490	-1.436	Rs277130	-3.552	Rs612840	1.3271
Rs061360	1.2218	Rs133750	2.8809	Rs206430	-1.2008
Rs182430	1.0834	Rs192550	1.1055	Rs034170	2.7814
Rs485720	-1.002	Rs148680	1.0717	Rs365220	-2.3804
Rs279140	1.8222	Rs026660	1.1066	Rs376720	1.4224
Rs105290	-1.1207	Rs398050	-1.7972	Rs281250	1.663
Rs105300	-1.2397	Rs335880	1.8336	Rs418750	1.9488
Rs488180	-4.8777	Rs363460	1.2427	Rs497790	-2.9349
Rs017690	2.5948	Rs133710	2.8761	Rs308410	-2.8783
Rs290700	-1.2733	Rs599940	-2.6743	Rs139150	-1.2652
Rs350660	-1.6823	Rs131040	1.4584	Rs430390	1.1293
Rs491110	1.1662	Rs289410	1.0515	Rs127400	1.3084
Rs470980	-1.8848	Rs452240	1.324	Rs449940	1.1864
Rs127720	1.1634	Rs143040	1.038	Rs158960	-1.124
Rs340120	-2	Rs281980	-1.1397	Rs176360	-2.1375
Rs299170	-2	Rs335570	-1.1206	Rs547480	1.0735
Rs239320	-2.9143	Rs135970	-1.1812	Rs396270	1.7275
Rs293850	-1.0157	Rs504370	2.7653	Rs188760	1.1681
Rs388310	-1.2244	Rs177550	1.2674	Rs145630	7.1632
Rs219510	-1.0668	Rs353020	-1.1927	Rs535380	-7.1964
Rs507930	1.0524	Rs429710	1.0684	Rs240910	-7.1964
Rs571590	-1.5924	Rs231880	-1.1123	Rs147140	-2.5293
Rs392740	1.0802	Rs348070	1.226	Rs330580	1.1949
Rs256160	1.042	Rs044350	-1.3548	Rs575830	-7.1964
Rs392660	1.0785	Rs147590	-1.123	Rs045780	1.393
Rs253710	-2.3087	Rs101910	-1.3064	Rs233830	-1.4594
Rs233670	-1.0544	Rs494430	1.0881	Rs255590	-2.4651
Rs422450	1.954	Rs210950	-2.7659	Rs165110	1.4266
Rs412940	1.0969	Rs348190	-1.4934	Rs151540	1.6734
Rs455800	-1.0956	Rs238590	-3.0337	Rs375840	-2.7549
Rs134150	1.6003	Rs385940	-1.0074	Rs409460	-3.7004
Rs069310	-1.3181	Rs213930	-1.0217	Rs148770	-1.314
Rs011600	-3.4983	Rs192480	1.1174	Rs316420	-1.6749
Rs151180	1.5408	Rs052470	-1.1476	Rs065360	2.8074
Rs512080	-1.413	Rs071300	1.2607	Rs004750	-1.4406
Rs365220	-2.3596	Rs078450	-1.6857	Rs377510	1.8688
Rs347960	-2.3647	Rs383530	3.3561	Rs210130	3.9449
Rs182600	1.7961	Rs320120	-1.187	Rs155890	3.0797
Rs313220	-1.174	Rs220120	-1.0582	Rs279370	3.1988
Rs238980	1.1086	Rs387830	-1.7634	Rs271780	-1.0804
Rs262700	2.4374	Rs430240	-1.0818	Rs484450	7.1293
Rs149960	1.0051	Rs234700	1.7579	Rs538440	1.7343
Rs070310	-1.1164	Rs163180	-1.2224	Rs372360	-1.1089
Rs011720	1.4327	Rs060470	1.3987	Rs092380	-1.452
Rs008760	-1.389	Rs490390	-1.1404	Rs132050	1.0035
Rs363650	-1.7316	Rs136220	-2.9271	Rs011480	1.558
Rs559440	-1.7344	Rs409730	1.7921	Rs136800	-2.7814
Rs432290	-2.3427	Rs405320	-1.5246	Rs160490	1.2069
Rs279370	-5.2059	Rs398550	1.4822	Rs423860	1.4994
Rs333720	-12.1485	Rs018310	-1.8196	Rs020360	-1.1437
Rs158290	-1.9505	Rs154980	1.3596	Rs145860	-1.1052
Rs389170	-1.2272	Rs039730	1.1476	Rs200510	1.5921
Rs059510	-1.1541	Rs458560	-1.351	Rs363220	-1.457
Rs146780	-2.355	Rs133250	-1.301	Rs542420	-1.3825
Rs545330	-2.5958	Rs232860	-1.2796	Rs357950	-1.0628
Rs204720	-2.8352	Rs580970	6.1616	Rs139310	4.9307
Rs177460	-1.8432	Rs034240	1.2734	Rs191550	1.7123
Rs504730	-1.1187	Rs273650	-1.0939	Rs159260	-1.1675
Rs302940	1.7577	Rs232250	-1.1396	Rs495490	1.7263
Rs145930	-3.3796	Rs485710	-2.0061	Rs587660	-2.2384
Rs190900	-1.4617	Rs016410	1.0901	Rs300400	-1.0834
Rs347540	-1.224	Rs200730	-1.5515	Rs283880	1.2474
Rs237630	-1.656	Rs214270	-1.2169	Rs145680	7.0589
Rs103360	1.9568	Rs071510	-1.7304	Rs388510	1.8015
Rs238990	1.1131	Rs308640	1.5524	Rs529360	1.0774
Rs561400	1.917	Rs018840	1.1758	Rs077570	-1.1375
Rs207630	-2.0482	Rs039350	1.4628	Rs290930	-7.1293
Rs412490	1.3755	Rs209240	-1.045	Rs419450	-1.0405
Rs042740	-1.3215	Rs574490	1.2475	Rs164520	1.1921
Rs574540	-1.17	Rs145490	-1.1639	Rs067470	1.8727
Rs020000	-2.0509	Rs538700	1.5888	Rs294940	7.0589
Rs150400	2.1051	Rs342050	-1.07	Rs507340	1.1187
Rs238330	-1.0027	Rs260480	-1.5889	Rs611310	-1.2549
Rs060470	1.0492	Rs070620	3.2385	Rs096390	3.8875
Rs450210	-1.3464	Rs412450	1.0902	Rs194150	1.5189
Rs225830	-2.3702	Rs123350	1.8294	Rs166370	1.1657
Rs363030	-2.0773	Rs251410	-1.3553	Rs501080	1.8958
Rs365170	1.8283	Rs391100	-1.0837	Rs201600	-1.5839
Rs343120	2.5308	Rs156030	-2.2169	Rs602460	1.6766
Rs168890	1.9892	Rs057590	-1.2186	Rs015830	1.3735
Rs423570	-1.1574	Rs204220	-1.2607	Rs446550	2.0095
Rs304760	-1.8949	Rs283100	1.3224	Rs283610	-2.3713
Rs163790	-1.6617	Rs484860	1.2629	Rs269360	-1.1675
Rs020050	-2.0446	Rs414070	3.9197	Rs210700	-1.2384
Rs152850	-1.9809	Rs499610	4.7784	Rs037480	-1.2542
Rs192160	-1.3519	Rs486980	2.312	Rs495630	-1.2458
Rs423880	-1.1473	Rs333090	-1.0064	Rs617970	1.6603
Rs499260	-2.3244	Rs095720	1.1368	Rs433430	1.6603
Rs009270	-3.1497	Rs119280	-1.4568	Rs345370	-1.1436
Rs149000	2.1582	Rs549910	1.2139	Rs505120	-1.8931
Rs560520	1.6329	Rs016070	-1.0171	Rs006560	1.3128
Rs251500	-1.9089	Rs406880	-1.3591	Rs338430	1.0104
Rs487120	-1.9742	Rs068220	-1.3849	Rs123620	7.1964
Rs164620	-1.0447	Rs050530	-1.0532	Rs368080	1.2921
Rs537500	1.3729	Rs601240	-1.4368	Rs001860	4.1293
Rs618470	1.8288	Rs092660	-1.5741	Rs513790	1.4581
Rs495490	-2.9349	Rs217730	-1.146	Rs018940	-3.9069
Rs288700	2.0575	Rs437520	1.0106	Rs365620	1.2473
Rs270420	-1.9056	Rs077520	2.511	Rs152780	1.1375
Rs355220	-1.7275	Rs420850	1.0212	Rs155130	-1.8777
Rs071360	2.8002	Rs391530	-1.5094	Rs492910	1.3648
Rs461080	-2.1375	Rs476520	1.0991	Rs303790	-1.0499
Rs358770	-2.0704	Rs066880	1.2273	Rs510420	-1.4241
Rs063760	-1.6138	Rs169970	-1.0264	Rs232110	1.48
Rs129240	-2.4735	Rs131370	-1.6038	Rs293970	-1.197
Rs349480	-1.8821	Rs167140	1.5765	Rs423600	1.3192
Rs236370	-1.146	Rs056480	1.0607	Rs178820	2.2039
Rs020380	-2.5076	Rs305430	-5.4577	Rs332410	-1.0601
Rs274380	-4.1194	Rs341520	-1.1227	Rs205240	1.3256
Rs101030	1.0091	Rs176720	2.3279	Rs420360	-1.1985
Rs607220	1.5688	Rs345170	-3.4423	Rs082700	1.4728
Rs252170	-2.9471	Rs235220	-2.4154	Rs296580	-7.1632
Rs484930	1.0543	Rs500050	1.972	Rs495290	-1.3706
Rs005800	2.7193	Rs266930	-1.3949	Rs557980	-7.0589
Rs175530	-1.0019	Rs500030	2.0137	Rs243590	2.7318
Rs204690	-2.8297	Rs428880	-1.7895	Rs206400	-1.9047
Rs062150	-1.1195	Rs131760	-1.0043	Rs327530	1.0765
Rs116730	9.9069	Rs185910	-1.0068	Rs491740	1.1793
Rs504960	-1.2032	Rs589200	-1.0637	Rs054040	-1.798
Rs052830	1.6543	Rs158700	1.6144	Rs261620	-3.0238
Rs223670	-1.2762	Rs176260	1.5086	Rs218490	-2.4406
Rs309450	-2.2676	Rs462390	-1.0527	Rs083760	-1.1096
Rs217400	1.7855	Rs362730	1.2093	Rs209850	-1.1478
Rs285380	-1.7568	Rs329320	2.0382	Rs038810	-3.4094
Rs391340	-1.0152	Rs054660	-2.4572	Rs314830	-1.2706
Rs460060	-1.659	Rs180790	-2.612	Rs409590	1.5525
Rs148070	-3.8618	Rs001180	-1.094	Rs443080	-3.5236
Rs374500	1.0866	Rs129180	-2.4108	Rs028190	7.0224
Rs073640	-1.2343	Rs090820	-1.0329	Rs423500	-1.5769
Rs020720	-1.0257	Rs039430	-1.4566	Rs107400	-1.7472
Rs407160	-1.122	Rs160480	-1.2185	Rs096000	2
Rs305650	1.2336	Rs415060	1.3764	Rs260170	2.0167
Rs293230	-1.0167	Rs366180	-1.834	Rs335970	-1.2207
Rs238890	9.8765	Rs066910	1.2341	Rs418110	1.0822
Rs045390	-2.4239	Rs403540	1.084	Rs482570	-1.5425
Rs029000	-1.1053	Rs341450	-1.442	Rs403880	-1.1489
Rs049980	-1.1331	Rs198920	-1.6107	Rs409470	-1.2704
Rs147780	-1.2966	Rs413920	-1.361	Rs208020	-1.3542
Rs583620	-3.8426	Rs203840	-1.6395	Rs145460	2.585
Rs453990	-1.2407	Rs496050	1.0719	Rs210460	3.2854
Rs530050	-1.6261	Rs470980	-2.6857	Rs548320	1.3671
Rs433420	-9.9944	Rs222120	-1.1453	Rs252540	-7.3808
Rs000460	1.1699	Rs293930	-1.1625	Rs351750	-1.2981
Rs154030	-2.3735	Rs340400	-1.0137	Rs533670	1.0982
Rs586720	-2.1879	Rs258810	-1.0852	Rs473220	-7.0224
Rs375230	1.4934	Rs434890	1.5669	Rs233890	-1.2317
Rs554520	-1.4162	Rs448200	2.2474	Rs265850	-1.0184
Rs026680	2.2895	Rs134370	-3.2465	Rs538810	1.568
Rs425750	-1.4601	Rs001020	-1.1746	Rs538750	1.568
Rs382400	-2.4241	Rs365220	-4.7401	Rs282100	1.6614
Rs541760	-1.7743	Rs198650	-2.7524	Rs346010	1.3042
Rs448340	1.813	Rs488540	5.0378	Rs289800	1.0084
Rs005880	-1.1419	Rs198660	-3.467	Rs282150	1.6781
Rs557190	-1.9473	Rs580430	-1.1299	Rs078210	-1.5001
Rs249670	1.2084	Rs356770	-1.5647	Rs429540	2.8908
Rs174680	-2.2317	Rs410990	2.5188	Rs431840	1.0118
Rs179880	-1.3506	Rs069150	-1.0043	Rs406080	-1.422
Rs231050	-1.7717	Rs004160	1.0342	Rs553290	1.9883
Rs222380	2.3343	Rs443400	1.3219	Rs377080	-1.1098
Rs026280	-1.5441	Rs329580	1.8213	Rs022190	-1.2996
Rs199560	-9.8765	Rs073890	-4.9064	Rs156410	1.5429
Rs497720	-3.64	Rs366060	-1.8112	Rs192140	1.3485
Rs421390	2.567	Rs360930	-2.1412	Rs009590	1.263
Rs135660	-1.1625	Rs155120	-2.4892	Rs210930	-7.2916
Rs412000	-1.6735	Rs257420	1.0121	Rs469930	-1.1528
Rs412080	-1.6735	Rs089490	-1.2418	Rs200770	-1.1058
Rs619990	1.0215	Rs481860	1.5185	Rs344370	1.1738
Rs302360	1.0987	Rs217290	5.1942	Rs103970	-1.5296
Rs416490	1.7402	Rs551910	2.1015	Rs293240	2.1197
Rs113550	-1.4112	Rs101510	-1.6205	Rs035220	1.0423
Rs553940	1.3004	Rs209290	-1.2812	Rs058040	-1.1128
Rs074390	1.6074	Rs153870	1.4051	Rs339220	-3.1085
Rs584870	-9.8611	Rs265570	-1.176	Rs412650	6.9069
Rs377890	1.9579	Rs045640	-1.1219	Rs204720	1.5555
Rs160540	-1.074	Rs164270	-1.4594	Rs503890	1.673
Rs269020	-2.1193	Rs077620	1.1104	Rs270690	-1.3133
Rs511140	-1.0583	Rs205420	1.4591	Rs559510	-3.1293
Rs350250	-1.5241	Rs524210	-1.1157	Rs353530	1.4537
Rs377080	5.4136	Rs389530	-1.0332	Rs317940	-2.7454
Rs023290	2.0158	Rs136660	-1.3219	Rs341350	2.737
Rs202430	-1.2772	Rs038570	1.1712	Rs205290	1.2465
Rs305940	2.466	Rs423630	-1.4796	Rs357900	1.3433
Rs108000	-1.2292	Rs205870	-1.251	Rs309450	1.173
Rs297500	-1.3571	Rs363550	2.3316	Rs423090	-1.0491
Rs039360	-1.2374	Rs603520	-2.5149	Rs381970	-1.1146
Rs540130	-1.1406	Rs210900	1.2465	Rs137120	1.3931
Rs377770	1.9498	Rs410170	2.2171	Rs463040	-1.0235
Rs287900	-2.974	Rs450210	-1.624	Rs348100	-6.9849
Rs516140	-1.1014	Rs229160	-1.0025	Rs204690	1.585
Rs272950	-1.5701	Rs105850	1.0769	Rs553570	1.1793
Rs217120	9.6318	Rs214580	-1.5109	Rs002980	3.9773
Rs405780	-1.5718	Rs349080	-1.6403	Rs420020	-2.7327
Rs564820	-1.1529	Rs303610	2.57	Rs399120	-2.0395
Rs025750	-1.0027	Rs071420	-1.362	Rs281930	-1.7026
Rs002710	-1.2566	Rs426240	1.2328
Rs289800	-2.076	Rs614010	1.0677
Rs597680	1.2433	Rs209360	-1.2531
Rs481010	-2.2821	Rs096110	-1.3264
Rs540100	1.4904	Rs091320	-1.1477
Rs294380	1.3131	Rs411750	1.1795
Rs126930	-2.821	Rs291570	1.284
Rs438440	-1.6132	Rs126690	2.3077
Rs095940	-1.2097	Rs532920	-1.131
Rs428860	1.3377	Rs391930	1.0514
Rs113330	2.3992	Rs479870	-1.7285
Rs211460	-2.7644	Rs205940	-2.1272
Rs352870	1.0781	Rs414120	2.0399
Rs513980	1.2375	Rs450240	-1.0218
Rs387380	1.3305	Rs223580	-1.4424
Rs352790	-8.5188	Rs046670	-1.3715
Rs189600	-2.3943	Rs048010	1.3507
Rs360890	1.7905	Rs175160	-2.247
Rs375850	3.6041	Rs164620	-1.538
Rs497230	-1.0626	Rs299910	-1.5904
Rs588140	-1.2091	Rs176570	-1.0222
Rs234050	1.983	Rs068090	1.5169
Rs422650	-1.6396	Rs251750	1.958
Rs237090	-1.4721	Rs325630	1.56
Rs132860	2.3829	Rs297240	-1.2955
Rs417920	-3.1035	Rs090530	-1.4371
Rs427670	-1.0929	Rs352700	-1.0334
Rs408680	-1.1868	Rs063370	-2.2322
Rs398850	1.1809	Rs241260	-1.2217
Rs005450	-2.551	Rs200010	-1.0966
Rs064770	-1.3529	Rs357430	-2.3512
Rs175160	-1.608	Rs442370	-1.1106
Rs410170	1.7544	Rs054460	1.1365
Rs383240	1.996	Rs128860	-3.2114
Rs292470	-1.1683	Rs030480	-1.1801
Rs210620	-3.4324	Rs022900	1.0965
Rs378240	1.4954	Rs223840	-1.8907
Rs420230	-9.7257	Rs099990	-1.2372
Rs008960	1.1009	Rs222380	1.37
Rs315240	-1.2413	Rs420310	-1.0378
Rs140140	-1.3118	Rs428760	1.3154
Rs409590	-2.7456	Rs452380	-1.0939
Rs456750	1.8108	Rs029000	-1.5574
Rs362280	-1.8156	Rs002710	-1.8862
Rs062140	-1.9474	Rs344770	-1.3851
Rs620140	-1.2052	Rs297720	-1.4397
Rs050950	-1.8458	Rs306630	-1.0354
Rs479830	-1.1179	Rs184170	-1.3051
Rs572680	2.1264	Rs100050	-1.3266
Rs431920	1.4326	Rs355540	-2.196
Rs013200	-1.2889	Rs455070	-2.3273
Rs550160	-1.1521	Rs442670	1.4355
Rs382770	-1.7362	Rs308790	-1.2222
Rs269870	2.1862	Rs345900	-1.5781
Rs000700	-1.5504	Rs179470	-1.0092
Rs495960	1.8494	Rs256280	-1.529
Rs447070	-1.0678	Rs401450	1.8609
Rs286220	1.5135	Rs205280	-2.0474
Rs155230	-9.7538	Rs495270	-1.1339
Rs293280	-1.2131	Rs205230	-2.0445
Rs275770	1.3341	Rs376980	1.3275
Rs191340	-1.0642	Rs076430	-1.3926
Rs175950	-1.4635	Rs067960	1.6192
Rs049540	-2.2715	Rs319240	-1.3626
Rs135200	-1.2384	Rs289830	1.1582
Rs132850	3.1736	Rs163790	-1.6617
Rs589680	2.7504	Rs313240	-1.5815
Rs132750	-1.3634	Rs478110	-4.6267
Rs381910	1.0144	Rs076410	-1.3902
Rs578760	1.0911	Rs091760	-1.0368
Rs275820	1.1638	Rs052340	-2.284
Rs320640	-1.1278	Rs226990	4.09
Rs083370	1.4533	Rs063860	3.176
Rs495790	-1.0058	Rs297670	1.7129
Rs038270	-1.1154	Rs309400	-1.4184
Rs051280	-1.448	Rs495870	-1.2421
Rs396230	-1.3851	Rs495920	-1.3222
Rs089360	-1.8105	Rs532900	-1.1152
Rs142240	-1.0687	Rs364420	-1.0984
Rs057780	-2.0822	Rs591150	-6.1734
Rs045360	-2.4021	Rs360940	1.161
Rs157090	1.8669	Rs091360	1.031
Rs398420	-1.1447	Rs308090	-1.3141
Rs324960	-1.2291	Rs269900	1.9595
Rs309230	2.1518	Rs039320	-2.2332
Rs157110	-1.3937	Rs364650	-1.6902
Rs430280	1.1544	Rs351710	-1.6239
Rs435410	-9.6257	Rs307130	1.2595
Rs365380	1.342	Rs015660	-1.1369
Rs294040	1.7487	Rs197280	1.1644
Rs056210	1.1978	Rs460670	-1.6432
Rs214570	-1.3901	Rs393500	-1.2498
Rs295020	-2.3244	Rs236620	-7.1408
Rs000550	-1.0008	Rs135650	1.5078
Rs160600	9.4164	Rs216280	3.4697
Rs298000	-9.6135	Rs021540	-1.0821
Rs409310	2.5212	Rs155090	1.4115
Rs534790	-1.2876	Rs311730	1.0231
Rs384940	3.3281	Rs568210	1.9682
Rs523950	1.1091	Rs059560	-1.1934
Rs454440	-2.7688	Rs395540	-1.0941
Rs131370	-1.1854	Rs313610	1.4394
Rs255070	-4.1359	Rs286790	-1.7641
Rs371670	3.858	Rs035020	-1.0681
Rs195390	1.567	Rs238450	1.0327
Rs288300	-1.3349	Rs330630	-1.0156
Rs341500	-1.7248	Rs108800	2.6478
Rs362970	-1.5385	Rs372570	1.4062
Rs585920	-6.6439	Rs061130	1.2074
Rs388210	-1.0951	Rs152090	1.9086
Rs270790	1.5206	Rs227350	1.0643
Rs235770	2.1527	Rs160790	-1.0585
Rs456800	1.7393	Rs018080	-1.0232
Rs339880	-1.3416	Rs551610	1.1556
Rs495230	-1.1045	Rs565070	-1.0117
Rs132820	-9.6853	Rs095560	-1.744
Rs104850	1.8685	Rs355630	-1.6192
Rs022680	-1.2173	Rs459170	2.9481
Rs464340	-1.5988	Rs241940	-1.0791
Rs345900	-1.1309	Rs077650	1.129
Rs334040	-1.0088	Rs495960	2.4382
Rs512150	-1.3166	Rs142060	1.0681
Rs015170	1.2032	Rs319030	-1.1579
Rs281250	-2.6937	Rs073480	1.1518
Rs134190	-2.4821	Rs137760	1.2219
Rs337350	-1.1337	Rs065560	1.0961
Rs507940	-2.2838	Rs216230	3.375
Rs050850	-3.6487	Rs488380	1.8916
Rs119690	1.7204	Rs505380	3.1188
Rs498890	1.1775	Rs207930	-1.1223
Rs204290	-1.0658	Rs456750	2.2202
Rs072120	-1.001	Rs272010	-1.2849
Rs234700	1.6459	Rs494010	-1.8107
Rs216280	2.9929	Rs142990	1.5565
Rs564010	-1.8871	Rs201030	-2.7089
Rs396210	-2.9735	Rs092670	-11.9044
Rs189010	-1.8135	Rs285820	1.8732
Rs285650	1.3614	Rs595730	3.7717
Rs055490	-2.1771	Rs360030	-1.2382
Rs071240	-1.0691	Rs145410	-2.1395
Rs163440	-1.7788	Rs493690	1.0131
Rs279540	-1.4999	Rs100390	-1.5805
Rs197660	-1.6227	Rs105290	-1.2596
Rs223530	1.7313	Rs137420	2.404
Rs004590	1.0089	Rs133270	-1.0226
Rs164990	-1.0401	Rs498390	-1.3468
Rs543710	-1.5729	Rs056220	-1.1111
Rs215740	-1.182	Rs285740	-1.2221
Rs188310	1.0068	Rs334490	1.0552
Rs282550	-9.7593	Rs479920	-2.3392
Rs375680	9.3663	Rs610820	1.8712
Rs216650	-1.1621	Rs409400	1.1598
Rs504950	-1.2527	Rs415750	-1.3309
Rs375330	1.4086	Rs338590	-1.94
Rs276670	1.5245	Rs282040	-1.266
Rs559000	-9.4852	Rs409640	-1.1757
Rs453550	1.6705	Rs150110	-1.0351
Rs574810	-1.2018	Rs237310	-1.1992
Rs037550	1.1053	Rs025200	1.2438
Rs498950	2.8657	Rs207920	-1.1429
Rs099630	2.1268	Rs199410	-1.5219
Rs097710	-1.2517	Rs456800	2.1647
Rs396270	-2.7239	Rs430460	-1.1389
Rs009900	2.1557	Rs417820	-1.4013
Rs297720	-1.08	Rs152480	-2.9216
Rs473930	1.0805	Rs067360	-1.125
Rs258920	1.0315	Rs394660	-1.8043
Rs137020	1.2879	Rs349480	-2.6606
Rs302740	-2.9336	Rs126370	-1.1624
Rs362700	-1.4119	Rs049060	-2.8695
Rs142480	-1.24	Rs389390	-1.3656
Rs152250	1.2186	Rs315240	-1.0227
Rs094790	-2.2087	Rs565740	1.7963
Rs201890	-2.6705	Rs294840	-1.5507
Rs091410	-1.071	Rs003380	1.9183
Rs232570	-3.5146	Rs375610	-3.6815
Rs159880	1.8686	Rs319250	-1.3413
Rs108470	1.3617	Rs024760	-1.2154
Rs461200	-1.7582	Rs246360	-1.2595
Rs073960	-1.1144	Rs261200	1.6683
Rs474980	-1.5278	Rs231380	1.1126
Rs077490	-1.1138	Rs507680	-1.0608
Rs504370	1.8625	Rs105300	-1.5341
Rs147950	-5.1844	Rs388890	-1.2402
Rs036660	-1.0057	Rs428400	1.0332
Rs102270	-1.5907	Rs342300	-1.867
Rs221010	1.095	Rs359470	-1.1626
Rs232650	-3.5055	Rs032780	1.8716
Rs503890	-2.9051	Rs123130	2.7688
Rs503750	-2.9051	Rs176240	1.1697
Rs371660	3.7602	Rs417420	-1.1485
Rs073990	-1.1384	Rs040200	-1.1686
Rs397120	-2.3283	Rs227670	-1.0212
Rs079100	-1.6956	Rs520590	1.1211
Rs350570	1.0227	Rs355590	-1.1822
Rs019830	-1.0856	Rs339040	-2.0157
Rs255360	-1.7327	Rs239320	-3.6147
Rs216230	2.9206	Rs492200	-1.5333
Rs260620	-1.5834	Rs449110	-1.4788
[truncated: 2,674 more rows]
