# Supplementary material for: Xyloglucan endotransglucosylase/hydrolase 25 positively regulates the lead tolerance in Raphanus sativus
Source: Front Plant Sci. 2025 Jun 13;16:1607751. doi: 10.3389/fpls.2025.1607751 (PMC12202668; doi:10.3389/fpls.2025.1607751)
Supplement: Supplementary Table 5 — The FPKM value of transcriptome data. [file Table5.xlsx]

## Sheet: Supplementary file 5
Table S5. The FPKM value of transcriptome data.
Gene_ID	Pb0-1	Pb0-2	Pb0-3	Pb4-1	Pb4-2	Pb4-3	Pb8-1	Pb8-2	Pb8-3
Rs000040	6.53124	4.51622	4.24486	3.50445	4.19226	3.86111	5.87573	4.93478	5.24318
Rs000060	0	0.05403	0.041746	2.18036	2.21229	2.04468	2.03067	2.30655	1.90217
Rs000070	0	0	0	0.043176	0	0.137032	0.042001	0.082058	0.180386
Rs000080	0	0	0	0	0	0	0	0	0
Rs000090	0	0	0	0	0	0	0	0	0.127277
Rs000100	0	0	0	0.969462	0.772728	0.74699	1.49179	1.22131	1.3872
Rs000110	0	0	0	0	0	0	0	0	0
Rs000120	57.4042	73.2167	50.9188	66.081	59.2737	67.7857	44.0643	43.6177	51.8288
Rs000130	7.17376	9.12759	7.35081	9.19938	6.57402	6.158	5.59911	5.33765	5.98745
Rs000140	15.6981	15.6942	15.8117	49.1695	40.7511	47.7176	46.6598	46.3689	53.1576
Rs000150	80.2737	77.7534	83.9451	72.6621	70.7792	72.1177	94.4011	92.2643	85.2455
Rs000160	4.64231	5.40469	5.19801	23.9076	21.7276	23.5505	12.0159	12.752	13.2077
Rs000170	12.5842	11.6003	13.5978	8.93717	10.3992	10.163	15.9005	15.5885	12.1599
Rs000180	304.316	289.889	308.63	298.914	304.178	302.291	374.36	336.274	312.609
Rs000190	1.52879	2.0261	1.56522	1.38559	0.97981	1.69366	3.58083	4.72677	2.87407
Rs000200	10.0636	11.1269	10.9847	10.0612	10.0117	8.78388	9.32507	8.65631	8.56221
Rs000210	6.63403	7.51085	8.92064	4.8509	5.66551	5.75178	4.75994	6.37131	5.79596
Rs000220	215.386	240.824	262.392	133.137	110.967	142.609	131.832	117.194	116.223
Rs000230	8.75608	9.56179	11.7953	5.47371	4.33787	6.89508	9.50276	7.9717	5.65233
Rs000240	4.70907	3.839	4.48416	8.39563	9.93323	7.20884	4.35917	4.29015	5.00381
Rs000250	34.7982	38.5934	36.2359	29.6077	32.6908	31.5479	24.0245	25.6236	30.6135
Rs000260	0.254256	0	0.063963	0.073687	0	0	0	0	0
Rs000270	0	0	0	0	0.126677	0.089581	0.069625	0	0.088451
Rs000290	21.6716	23.3079	23.899	36.1323	30.959	35.8702	32.1911	34.8969	34.023
Rs000300	0.041432	0.064891	0.083645	0.136009	0.092878	0.174658	0.029206	0.082035	0.097884
Rs000310	96.1035	90.9682	96.1859	106.769	142.343	110.088	86.6643	91.7669	87.88
Rs000320	0.301063	0.185576	0.160527	0.382219	0.245501	0.157675	0.089079	0.037823	0
Rs000330	0.564895	0.599162	0.710204	1.07867	1.3597	1.18307	0.380503	0.449301	0.508248
Rs000350	6.13423	6.9362	6.38341	3.25389	2.88937	2.90656	3.32942	3.0697	4.19882
Rs000360	0	0	0	0	0	0.051174	0	0	0
Rs000370	2.50271	3.09198	2.8119	3.04223	3.10863	2.90803	2.31099	2.67205	2.30477
Rs000380	0.056432	0.068465	0.317559	0.045895	0.011576	0	0.027419	0.054552	0.062176
Rs000390	0.016025	0.026005	0.011479	0.007173	0.017444	0.016342	0.0244	0.019238	0.031754
Rs000400	6.08539	6.91016	6.4363	3.25389	2.88937	2.94833	3.32244	3.05471	4.18253
Rs000410	0	0	0	0	0	0.051174	0	0	0
Rs000420	2.6994	3.40991	3.00751	3.06268	3.24433	3.11821	2.46831	2.59922	2.45623
Rs000430	0.056432	0.058762	0.317559	0.045895	0.011576	0	0.027419	0.054552	0.062176
Rs000440	0.016852	0	0	0.121926	0.150367	0.144093	0.322837	0.166931	0.197918
Rs000450	0.676234	0.781689	0.574154	1.89278	1.04623	1.57731	3.078	3.00345	3.22472
Rs000460	3.43563	2.95032	2.24586	8.12472	5.20228	6.90917	11.3488	10.155	12.7569
Rs000480	19.1894	18.5549	18.977	22.3932	24.5993	23.1422	23.8466	24.2883	22.3851
Rs000490	1.25891	1.27824	1.27086	0.990603	0.885002	1.57289	0.694115	1.12899	1.07085
Rs000500	43.491	41.8678	41.1444	49.3287	46.9514	48.6275	40.8785	43.8072	42.8992
Rs000510	172.673	193.957	186.022	202.404	188.024	197.836	187.703	200.027	207.369
Rs000530	0.407822	0.325245	0.392251	0.249971	0.144987	0.301951	0.358938	0.119769	0.321876
Rs000550	4.19479	5.11561	5.8687	2.30286	2.87618	2.66967	2.77264	3.02199	2.90259
Rs000560	14.3078	16.389	17.6145	9.80145	9.47271	9.69196	9.98682	11.1282	11.1649
Rs000570	100.016	109.716	123.698	76.5237	70.5932	75.9958	93.9341	116.949	95.0228
Rs000580	49.0315	44.8754	45.4235	44.3287	47.5333	42.2435	42.4961	46.5429	44.6306
Rs000590	41.9543	44.9865	42.402	32.0684	35.8533	33.314	28.2104	29.7995	32.9537
Rs000600	22.4943	24.7327	21.515	25.4019	21.7448	23.9473	22.9196	23.5303	28.5667
Rs000610	6.4296	7.81825	6.50299	7.11777	5.94623	7.08161	4.81631	5.64421	5.91054
Rs000620	10.0158	11.5205	11.7304	11.2784	8.94935	10.8296	9.28546	10.0356	10.7701
Rs000630	1.80525	2.79117	2.45836	10.5613	7.42556	7.61415	18.4466	18.4355	18.8545
Rs000640	0	0	0	0	0	0	0	0	0
Rs000650	12.4635	12.5388	13.2524	9.30791	10.5054	10.2338	11.0608	12.4447	10.0493
Rs000660	151.663	167.873	153.599	219.427	184.941	223.283	202.241	211.879	215.878
Rs000670	12.7692	12.7035	11.4945	9.26422	10.5658	8.42722	9.38377	8.41707	9.00184
Rs000680	1.97166	2.51045	2.08755	1.1457	1.52209	1.34476	2.23906	2.24277	1.67677
Rs000690	1.6577	1.27975	1.74161	1.6022	2.00717	2.03295	2.82347	2.00343	1.65546
Rs000700	2.7094	3.23999	3.27512	1.11323	0.790095	1.34869	1.85955	3.06528	2.27707
Rs000710	6.63608	7.6588	7.33559	8.08926	7.38668	8.27397	8.48511	8.46274	7.47903
Rs000720	42.0394	44.3314	42.9666	60.8722	53.1659	65.7506	51.8742	59.4366	57.3408
Rs000730	22.6543	24.7165	21.2848	24.4905	21.7816	25.1426	18.5257	18.9204	21.0594
Rs000740	11.5507	9.82721	11.2436	10.0374	9.74319	10.84	7.82701	8.77645	8.39705
Rs000750	2.37778	2.12426	2.96575	2.44929	2.34731	1.94896	1.52211	1.25524	1.72181
Rs000760	1.0174	1.06821	0.890623	1.2947	1.04864	1.12753	0.665932	1.04947	0.659145
Rs000770	0.799198	0.691301	0.525244	1.14096	1.27234	1.57136	1.07696	1.4504	1.30022
Rs000780	1.55704	1.58164	1.20069	1.16205	0.957452	0.968402	1.2829	1.49047	1.29292
Rs000790	3.1318	3.55293	3.26972	3.58598	3.97712	3.69728	3.06262	3.04531	3.25421
Rs000800	10.5507	10.2894	10.735	9.0094	9.65286	10.6792	10.3723	9.98503	8.36543
Rs000810	0	0	0	0	0	0	0	0	0
Rs000820	0	0	0	0	0.032878	0	0	0.031089	0
Rs000830	0	0	0.041568	0	0	0.041842	0	0	0
Rs000840	33.0092	34.0028	30.6173	32.0681	30.3751	34.717	31.1511	31.0466	31.7823
Rs000850	29.8639	32.0253	30.3964	29.2554	31.5607	28.4879	39.4748	31.1684	30.0778
Rs000860	4.05346	3.55559	3.36616	3.66109	3.62461	3.92149	2.77381	5.23267	3.29434
Rs000870	11.5674	15.2802	11.6256	11.9297	11.8968	11.8006	7.72122	9.92808	9.665
Rs000880	8.11096	7.1619	7.72809	8.10727	8.08178	7.55682	7.46569	6.40575	7.78349
Rs000900	8.7506	7.71309	7.59211	7.96996	7.74032	6.65043	6.58334	7.85312	7.35768
Rs000910	0	0.081382	0.04096	0.047578	0	0	0.102488	0	0.127016
Rs000920	7.23849	8.03497	6.64072	7.36969	7.65523	8.12131	7.93814	8.05644	6.77906
Rs000940	0	0.032062	0.039879	0.032683	0.013816	0	0	0.013608	0
Rs000960	8.8922	11.3577	10.2198	10.2869	7.10063	10.9029	9.42825	11.2904	9.67887
Rs000970	0	0	0	0	0	0	0	0	0
Rs000980	0.027276	0.102713	0.053462	0.21761	0.249117	0.229612	0	0.142257	0.041069
Rs001000	3.32939	3.5205	3.41288	3.3278	5.48482	3.81307	3.84852	3.53875	3.98427
Rs001020	10.0844	10.2649	10.9464	7.28652	8.1324	7.06326	5.37666	4.6846	4.43267
Rs001030	14.285	14.7634	15.0759	16.182	14.2551	17.7576	20.7355	17.8008	16.9525
Rs001050	0.40347	0.891081	0.979323	0.945951	1.0963	0.577743	0.568856	0.638281	0.813847
Rs001060	0	0.023178	0	0	0.032437	0.045743	0.050536	0	0
Rs001070	42.7008	47.8393	41.6603	56.0534	49.703	55.5944	55.4318	57.6358	63.7585
Rs001080	0.364903	0.526227	0.785002	0.501341	0.568929	0.482533	0.387565	0.411973	0.454538
Rs001090	7.64294	8.17633	7.4194	8.20285	6.89665	8.39671	9.03901	8.1312	10.4076
Rs001100	21.3199	23.7002	26.7261	24.2332	30.4067	21.5139	16.6634	17.3064	17.6061
Rs001110	1.68824	1.54246	1.41968	1.79096	1.48606	1.85785	1.68978	1.91011	2.03133
Rs001120	1.70355	1.52796	1.55315	1.53051	0.842447	1.33735	1.12581	1.12341	1.10055
Rs001130	2.23717	2.17935	2.14885	2.03561	1.27285	2.49222	3.71482	3.60538	3.76589
Rs001140	2.60907	2.16334	2.64371	0.661288	1.76795	1.31589	0	0	0
Rs001150	75.4598	78.3567	59.825	57.2741	46.7059	41.5735	30.9107	30.2019	35.5343
Rs001160	42.4676	40.3775	36.2795	39.1247	31.4682	31.2368	28.5573	29.303	27.7347
Rs001170	26.0086	23.5126	26.6391	25.0069	24.2385	25.6845	28.7874	26.7417	27.2685
Rs001180	49.3184	68.6066	64.9673	32.3008	47.082	38.4099	30.4183	28.0434	31.1271
Rs001190	9.98344	7.83066	10.0981	13.2701	21.4623	15.891	10.6697	8.16633	11.676
Rs001200	14.015	13.8058	14.4279	14.4706	15.1676	14.8065	15.5079	17.2522	14.461
Rs001210	0.070912	0	0	0.077373	0.113545	0.118065	0.133625	0	0.088939
Rs001220	16.0269	16.2794	15.3738	41.747	35.9337	44.6971	58.0833	60.7863	53.2725
Rs001230	0	0	0	0	0	0	0	0	0
Rs001240	5.29438	4.71026	5.51709	5.00254	5.43329	5.60943	8.80352	9.37236	6.83721
Rs001250	7.55869	7.6651	8.22962	6.82234	8.14121	7.10106	7.8892	7.66922	7.2821
Rs001260	0	0.049109	0.065124	0.049237	0.025442	0	0	0	0.019531
Rs001270	24.5455	26.1992	26.2824	28.8413	24.3713	31.277	51.7559	51.4107	58.3533
Rs001280	0.402223	0.398186	0.39034	0.378916	0.242212	0.344489	0.518748	0.481217	0.232483
Rs001290	3.78789	3.75828	3.48534	14.4848	15.4342	12.7131	23.864	17.5615	21.2227
Rs001300	2.7098	3.17931	2.21242	1.22478	0.80144	1.28647	2.29359	2.02174	1.85427
Rs001310	3.30045	3.20617	4.38518	2.60124	2.45838	2.10576	1.72235	2.03384	2.22691
Rs001320	7.61465	6.15439	7.48735	5.73446	7.18669	6.12083	5.34409	5.22092	5.53076
Rs001330	0	0.04024	0	0	0	0	0	0	0
Rs001350	3.53622	3.84878	3.68621	1.48045	1.87652	1.83372	2.12068	2.3455	1.67831
Rs001360	41.2341	40.8305	44.627	36.4228	34.7893	39.669	46.9662	46.0205	43.798
Rs001370	0.221328	0.356742	0.452595	0.271499	0	0.180586	0.318003	0.202103	0.066563
Rs001380	0	0	0	0	0	0	0	0	0
Rs001390	0.013461	0	0.031045	0	0	0	0	0	0
Rs001400	0.000349	0	0	0	0	0	0	0	0
Rs001410	2.33228	2.81912	2.22133	2.10871	2.63179	2.10267	2.22883	2.7693	2.62302
Rs001430	38.7728	36.8739	41.4853	53.3263	66.7144	59.8366	38.2075	46.1868	42.2717
Rs001440	19.8204	22.4113	21.0328	22.8638	21.1543	18.6043	18.0434	19.4377	18.9815
Rs001450	36.8364	28.974	35.916	46.4097	37.412	39.4334	45.9358	36.4319	47.3058
Rs001460	1.61137	0.648554	1.057	2.75096	2.05664	1.95395	1.48084	1.01517	1.30879
Rs001480	0	0.028063	0	0	0	0	0	0	0
Rs001490	1.93038	1.80804	1.95185	2.38433	2.37971	1.77955	1.1422	1.24123	1.65408
Rs001500	21.2539	17.7157	20.9576	30.6478	36.8827	32.4379	31.114	30.908	26.1411
Rs001510	24.0662	25.7611	25.9524	36.1657	29.2569	34.8767	50.5884	53.9121	52.1874
Rs001530	0	0	0	0	0	0	0	0	0
Rs001540	0	0	0	0	0	0	0	0	0
Rs001550	0	0	0	0	0	0	0	0	0
Rs001560	7.53746	6.42156	6.62592	6.87706	4.41317	8.19055	16.3681	17.9155	13.4545
Rs001570	0.075567	0	0.043231	0	0	0.087031	0	0	0
Rs001580	12.5129	12.1516	12.7816	7.12009	7.70264	8.64909	9.78536	12.0631	10.6903
Rs001590	1.87845	2.01654	2.01478	1.51658	1.35832	1.54726	1.43493	1.40572	1.69384
Rs001610	62.0138	53.1327	57.4278	33.0074	26.5519	33.5927	75.6599	63.188	45.5326
Rs001620	9.60229	10.7175	11.0353	11.4017	11.9557	12.6472	13.0275	14.3178	12.3209
Rs001630	0.200888	0.051005	0.024022	0.054388	0.073452	0.186964	0.139752	0.151483	0.108699
Rs001640	7.51335	8.15382	7.64539	7.79224	7.93204	7.30395	10.7141	11.1452	11.8866
Rs001650	28.1991	28.9622	25.435	23.2099	23.6825	26.5921	36.2464	38.3742	27.7539
Rs001660	109.433	98.6533	102.058	62.286	66.7083	62.8762	69.9046	64.6541	66.7072
Rs001670	15.961	18.7212	17.4086	13.7732	13.8697	13.6359	14.2147	15.1115	16.8865
Rs001680	26.0949	27.804	26.0811	19.5529	19.7355	20.4894	19.7795	21.6677	20.4701
Rs001690	88.8577	88.2567	85.1544	60.4871	60.7464	59.8472	52.9475	57.8469	60.393
Rs001700	0.52275	0.56774	0.382407	1.43756	1.0961	0.973264	0.80757	1.08024	1.12822
Rs001710	0	0	0	0	0	0	0	0	0
Rs001720	0	0	0	0	0	0	0	0	0
Rs001730	61.0623	68.9098	74.5641	50.6302	44.9982	48.6691	51.5442	46.4885	53.778
Rs001740	0	0	0.035033	0	0.047389	0	0.020548	0.063454	0.014436
Rs001750	4.73169	5.14745	4.81106	7.71643	7.30714	7.84972	9.14475	8.69317	9.52682
Rs001760	1.38436	1.44868	2.04586	1.79744	1.35556	1.25104	1.10133	2.10739	1.58038
Rs001770	0	0	0	0	0.084638	0	0	0	0
Rs001780	16.784	18.3699	18.1417	13.6772	11.8344	13.3245	10.4493	9.85764	10.541
Rs001790	29.2803	28.9902	33.8317	22.0988	18.9133	22.8825	20.3475	18.5031	19.4917
Rs001800	0.060847	0.066937	0	0.00105	0.03753	0.094428	0.023287	0.021193	0.14623
Rs001810	6.65856	6.64509	6.96048	7.97456	8.43415	8.70885	7.48794	8.10218	6.61623
Rs001820	6.34673	7.23738	6.74077	8.427	8.70309	8.3954	6.29205	6.93708	6.60314
Rs001830	3.03887	2.99112	2.51175	3.08418	2.56064	3.26761	2.88986	2.87166	2.47469
Rs001840	2.64708	2.33615	2.3181	2.89611	2.37842	2.7095	3.6834	3.45376	2.58048
Rs001850	30.6497	32.9758	30.6213	25.306	22.7326	26.9995	29.5383	29.0907	28.4549
Rs001860	0.090039	0.040317	0.225987	0	0	0.026944	0.211406	0.239484	0.086133
Rs001870	0	0	0.019951	0	0	0	0	0	0.033602
Rs001880	35.2312	36.538	36.5116	31.3504	28.2222	31.6679	29.1992	29.5699	31.7053
Rs001900	5.59531	5.85606	6.73586	5.93641	6.95123	5.98646	5.00434	5.08159	5.23348
Rs001910	2.97378	2.6119	3.37174	2.57537	2.96542	3.46678	2.65398	2.90738	2.41102
Rs001920	0.05184	0.045881	0.049691	0.180216	0.245203	0.151809	0	0	0.036034
Rs001930	1.60593	1.70628	1.57151	1.81825	1.26831	1.22413	1.3544	1.12959	1.90264
Rs001950	5.91186	7.83997	6.97339	4.5671	3.11144	5.10774	4.16213	3.54709	4.45683
Rs001960	30.1185	28.9502	34.6903	33.5604	34.0418	35.9479	32.7636	33.5124	33.7363
Rs001970	9.80003	10.5797	10.9768	12.2071	11.7464	13.1655	16.2385	16.7379	13.4754
Rs001980	6.52905	5.47938	6.00309	5.16779	5.40035	5.24712	6.17371	5.84362	5.63818
Rs001990	17.9861	19.5152	20.4982	16.9473	15.6531	18.539	14.459	16.7249	15.1283
Rs002000	0.082416	0.049447	0	0.018772	0.03608	0.053596	0	0	0.03773
Rs002010	315.732	241.856	296.398	316.473	531.774	295.431	204.755	186.155	228.618
Rs002020	0	0	0	0	0.046855	0.01885	0	0	0
Rs002030	20.0683	19.7247	21.5838	22.8525	20.4625	21.7562	16.1487	17.7441	22.2908
Rs002040	0	0	0	0	0	0	0	0	0
Rs002050	6.29627	6.204	5.63969	7.02234	7.82184	8.39772	5.46236	7.18031	7.31363
Rs002060	16.2413	15.793	17.5031	48.2463	68.1038	53.728	55.0374	55.9606	59.6168
Rs002070	11.1273	9.86425	10.9375	14.8261	14.9752	14.4668	13.5193	11.7347	12.8582
Rs002080	9.507	9.59605	11.1425	11.0373	12.5519	11.915	12.5211	11.9661	11.4094
Rs002090	0.013028	0.019843	0.033688	0.032659	0.051743	0.012562	0.016037	0.124292	0.016445
Rs002100	6.02394	5.88737	5.23285	6.64842	7.35288	7.94156	5.15504	6.86498	6.80844
Rs002110	15.9522	15.8092	17.6448	48.4089	68.1941	53.6985	55.2725	56.6217	59.6486
Rs002120	11.0614	9.58127	10.6169	14.3007	14.6432	14.084	13.4506	12.0825	12.3592
Rs002130	9.5448	9.64056	11.2627	11.0514	12.5976	12.0543	12.996	12.0767	11.3783
Rs002140	0.013134	0.019735	0.03279	0.032663	0.051743	0.013452	0.016543	0.12444	0.016549
Rs002150	0	0	0	0.078827	0	0	0.098961	0	0
Rs002160	20.5458	21.6276	20.0449	23.6207	21.682	24.0544	20.0069	21.0716	20.5763
Rs002170	7.16935	7.55749	7.26139	8.25643	7.15618	8.26888	14.17	13.6374	11.0822
Rs002180	9.12998	11.7799	10.6081	9.72579	9.72223	10.8935	6.37979	6.36985	7.21226
Rs002190	4.33066	3.73433	4.28325	3.63612	4.47859	4.11853	4.46468	4.50004	4.18002
Rs002200	4.66962	4.83418	5.11499	3.53547	3.11201	3.68828	6.76001	6.4437	6.94645
Rs002210	1.79024	0.715142	2.23527	1.93666	1.43187	1.67331	2.29819	1.48797	0.511679
Rs002220	7.00073	7.94195	7.02158	8.39727	7.15949	9.92144	10.5129	9.99141	10.6883
Rs002230	3.52633	2.95191	3.49869	3.2889	3.93235	3.06863	2.17548	1.89472	1.93545
Rs002240	0.325438	0.369903	0.55949	0.296141	0.432001	0.235545	0.13029	0.536379	0.251971
Rs002250	0.049647	0.29529	0.412103	0.088572	0.158845	0.120881	0.159957	0.150321	0.198081
Rs002260	11.3024	11.9155	11.3378	7.49983	6.36975	5.68762	6.37909	5.76297	8.00618
Rs002280	20.5737	20.6667	21.7298	19.4295	24.2316	19.3809	23.8676	19.3683	20.1031
Rs002290	0	0	0	0	0	0	0	0	0
Rs002300	3.34738	3.98042	2.90488	3.59502	5.23401	3.57786	1.54509	1.07831	0.620954
Rs002310	0.129888	0.111311	0.248321	0.209719	0.24581	0.40562	0.045491	0.115156	0.099951
Rs002330	53.8606	56.2631	58.9129	52.9841	46.3514	55.662	60.0952	62.8465	65.6485
Rs002340	0.006324	0	0	0	0	0.015967	0	0	0
Rs002350	18.7954	19.2829	20.8214	15.8874	15.182	17.2131	13.4896	16.7383	14.1695
Rs002360	30.2914	32.0685	30.2825	26.257	27.0172	29.2222	35.6103	33.5794	31.1176
Rs002370	0.781815	1.1527	0.74038	0.322769	0.537201	0.570239	0.376406	0.571131	0.72691
Rs002380	15.3604	15.4757	15.6645	21.911	21.0123	21.9228	23.3386	24.7921	24.7889
Rs002390	9.66398	9.2428	9.74279	10.5487	9.45165	10.2268	10.1994	11.0589	9.43423
Rs002400	7.17051	8.56682	8.71551	3.84358	3.75798	3.98181	4.06698	4.74104	4.97375
Rs002410	0.057447	0.055258	0.027236	0	0.041771	0.037405	0.079379	0.162679	0.112678
Rs002420	8.5782	7.80255	8.95816	7.67009	7.63652	6.48947	3.34572	3.53354	4.40072
Rs002440	12.0377	14.4778	13.7195	6.30182	4.41089	6.43007	7.27442	8.6467	8.29233
Rs002450	348.541	304.081	308.533	314.212	329.855	314.882	444.963	360.679	354.676
Rs002460	19.6248	24.6133	21.5959	21.5961	17.7541	22.3487	14.6751	15.2953	16.7889
Rs002470	0.913965	0.549401	0.796601	0.508086	0.94621	0.753861	0.65435	0.546752	0.556317
Rs002480	15.0695	15.8872	15.6494	14.6741	15.6489	12.3314	9.93768	9.93042	10.4434
Rs002500	1.67117	1.24048	1.46564	2.16514	1.75776	1.95146	1.82385	1.63764	1.64629
Rs002510	1.77578	1.00775	0.898229	2.50906	1.92688	2.08413	0.868583	1.46744	0.823081
Rs002520	47.2884	43.1538	44.1309	42.9139	48.7053	44.0751	51.3336	49.1185	47.0476
Rs002540	0.345288	0.290521	0.341533	0.545212	0.265084	0.38668	0.474895	0.30389	0.430344
Rs002550	1.94866	0.159911	0.707526	0.235737	0.144393	0	0	0.118313	0.081421
Rs002560	28.3782	28.481	27.7476	22.2765	22.4704	18.5394	18.7403	18.5236	19.9243
Rs002570	11.4552	11.7814	11.911	10.313	10.4247	10.5638	11.5199	12.2117	11.5812
Rs002610	13.254	12.7672	13.3649	12.7157	12.6824	11.6872	10.6653	10.2727	10.979
Rs002620	4.44387	3.90694	5.17697	4.53645	4.30931	5.03421	6.84255	7.05328	5.03365
Rs002650	0.030906	0.060411	0.023506	0.052515	0.055944	0.029017	0.021499	0.049195	0
Rs002660	0.132306	0.111649	0.106408	0.053455	0.063869	0	0.149149	0.087994	0.100841
Rs002670	1.65595	2.0116	1.98403	0.55386	0.521168	1.19639	1.63156	1.17684	0.819205
Rs002690	3.50363	3.29585	2.58052	1.75399	1.66396	2.17892	5.98414	5.59279	5.77763
Rs002700	3.0741	2.66613	2.98885	3.30549	2.89877	3.84984	3.35952	3.42394	3.54897
Rs002710	2.32467	2.42086	2.57228	1.00895	0.897111	1.25249	0.812254	0.581265	0.661444
Rs002720	0.05786	0.072146	0.05888	0.025004	0.075391	0.016899	0.06447	0.020294	0.046199
Rs002730	233.334	225.293	243.395	228.056	224.352	243.106	273.28	277.491	272.524
Rs002740	1.06329	0.969821	1.15876	1.8802	1.40071	1.58625	1.12201	1.48514	1.58404
Rs002750	280.945	268.954	298.262	231.159	266.65	261.798	319.888	329.523	302.74
Rs002760	1.74478	1.84945	1.9973	1.51998	1.9643	1.69257	2.21118	2.07702	1.26176
Rs002770	152.636	152.426	150.023	244.791	244.656	240.367	239.964	239.258	254.089
Rs002780	31.9301	35.7297	33.6085	31.2533	26.666	33.2814	25.0189	30.0473	28.0099
Rs002790	0	0.063907	0	0	0	0	0	0	0
Rs002800	0.060286	0.052322	0	0.05016	0.034046	0.03831	0	0.055618	0
Rs002810	313.591	314.576	342.107	306.077	306.458	332.035	461.076	404.533	388.806
Rs002820	10.5812	13.5473	10.0024	14.4633	10.1448	16.2156	10.9998	11.0091	11.1866
Rs002830	0.448779	0.41355	0.452783	1.11785	0.815164	1.56452	0.891555	1.06457	1.21417
Rs002840	24.8181	24.0817	25.0752	21.3865	21.2708	22.1689	27.6267	31.0344	26.0814
Rs002850	8.65942	8.43653	9.415	6.24074	6.47927	8.04556	11.8106	12.3799	11.0782
Rs002860	21.0424	21.5321	20.105	16.2538	17.0628	18.9435	19.4589	17.8586	19.2454
Rs002870	0.202717	0	0	0	0.078611	0.059546	0.054092	0.095893	0
Rs002880	1.069	1.07876	1.3873	0.911734	1.0395	0.852072	0.10357	0.258526	0.202911
Rs002900	3.37006	2.95098	2.91817	2.91315	2.6929	2.9377	3.8472	3.09798	3.00708
Rs002910	0	0	0	0	0	0	0	0	0
Rs002920	1.1563	1.71341	0.798656	0.700553	0.350549	1.05087	2.01952	1.95535	1.42396
Rs002930	12.1074	12.7928	12.3967	10.1143	9.22593	9.48677	8.22676	7.45491	7.94644
Rs002940	104.924	111.402	118.732	85.2411	79.5625	90.8809	118.469	100.21	104.215
Rs002950	9.73213	8.76929	9.33142	9.67239	10.4349	11.6473	11.9778	14.0236	9.94384
Rs002960	4.81964	4.43785	6.2817	6.00277	6.59139	5.34975	5.95489	5.29278	5.02895
Rs002970	0	0	0	0	0	0	0	0	0
Rs002980	0.11075	0.172574	0.088433	0	0	0.033176	0.379101	0.13956	0.152541
Rs002990	0	0.070719	0.357777	0.081049	0.223463	0.121783	0	0	0
Rs003000	53.0091	45.5535	54.2214	59.8756	82.1137	60.5157	43.0758	41.4528	37.4019
Rs003010	50.417	50.673	53.6535	42.2962	47.0387	47.229	56.4713	58.2283	53.4015
Rs003020	1.4645	1.31422	1.85175	1.67344	1.63574	1.84455	1.63064	1.59718	1.37473
Rs003030	14.8108	13.7652	15.0408	17.2781	15.702	18.4476	26.5855	26.0412	22.7594
Rs003040	5.27516	4.70502	5.21116	5.20984	5.67375	6.18723	6.12338	6.86572	5.93705
Rs003050	112.136	114.611	127.811	115.444	121.72	117.695	121.024	119.431	118.329
Rs003060	58.6003	59.7704	54.2002	55.8085	84.7191	57.0436	55.3516	56.3707	73.4592
Rs003070	9.03178	9.25143	10.2188	11.5	11.7169	11.8174	11.8495	13.34	12.7821
Rs003080	8.31455	8.0349	8.21966	6.59751	6.65897	7.44458	8.34014	9.09051	8.31977
Rs003090	0	0	0	0	0	0	0	0	0
Rs003100	0.70005	0.865708	1.03315	0.879096	0.940618	0.979795	1.1502	1.20952	1.03928
Rs003110	40.3927	39.0611	43.4319	39.0219	37.6771	38.0219	39.8516	40.5651	39.7246
Rs003120	3.66953	3.38042	4.11957	3.34465	4.61496	3.59329	5.62869	6.26387	4.97446
Rs003130	0	0	0.022177	0	0	0	0	0	0
Rs003140	0.476382	0.716331	0.644772	0.767084	0.439657	0.5625	0.366805	0.300904	0.510757
Rs003150	0	0	0	0	0	0	0	0	0
Rs003160	2.37313	2.19804	2.69373	2.45218	2.38146	2.20351	2.50558	2.56579	1.89698
Rs003190	0.037188	0	0	0.040721	0.039526	0	0	0	0
Rs003200	20.1443	18.1363	20.0653	15.8063	17.9385	15.7067	15.9907	16.8139	17.0173
Rs003210	9.70924	9.4118	10.4494	9.69821	10.098	9.7257	11.809	11.4257	10.4645
Rs003220	25.3662	27.76	25.8084	27.7176	24.912	26.3371	21.328	26.0769	24.6505
Rs003230	16.1616	14.8095	17.256	15.9003	17.0832	16.9119	18.2611	17.54	17.4214
Rs003240	11.8808	11.6962	12.5407	9.19251	10.206	10.513	9.62724	9.91889	10.8459
Rs003250	0.16446	0.15689	0	0.30268	0.16995	0.274958	0.290872	0.175567	0.110793
Rs003260	64.5527	58.4328	68.3213	73.7328	78.7348	78.9186	70.9477	66.8188	66.1115
Rs003290	4.40988	4.41677	5.042	4.15539	4.88556	4.36751	3.13488	3.1947	3.14691
Rs003300	10.8442	10.9501	11.0201	7.82815	6.79094	8.63826	6.9468	7.98366	7.77824
Rs003310	21.1136	20.5985	18.1035	35.1252	24.5788	37.0493	24.9691	26.3829	31.1985
Rs003320	0.105105	0.220682	0.257271	0.218253	0.093237	0.158847	0.214051	0.170407	0.202791
Rs003340	0	0	0	0.107698	0	0	0	0	0
Rs003370	13.4094	14.5046	14.0797	19.3905	17.3655	17.0318	18.0615	19.0542	18.5797
Rs003380	1.16698	1.5349	1.35441	2.52927	2.34572	3.55954	6.69746	4.23201	5.27813
Rs003390	8.49425	7.61994	8.36556	7.71638	8.68639	9.47224	10.3924	10.6628	8.88059
Rs003400	12.2629	11.268	11.6906	12.6187	11.9635	10.0124	7.65562	7.11547	9.10994
Rs003410	7.0863	6.27201	7.34117	8.9984	8.71194	9.54623	11.0643	9.85081	8.74107
Rs003420	0.279609	0.478705	0.515624	0.642846	0.520348	0.640215	0.583307	0.699701	0.807049
Rs003430	4.5836	5.06917	4.49054	5.74128	5.4678	6.0336	3.94505	4.45884	5.13612
Rs003440	16.49	16.1938	17.39	17.5336	19.963	19.0304	20.9341	20.4318	19.6771
Rs003450	4.05736	4.56988	5.12216	1.60149	1.08278	1.95135	2.555	2.68931	2.59672
Rs003470	0	0	0	0	0	0	0	0	0
Rs003480	2.1914	1.91108	1.85293	2.07283	1.98891	2.1584	1.35184	1.07575	1.36702
Rs003490	29.1797	22.8358	28.3195	28.8572	33.0515	28.8548	30.7247	28.5274	26.7161
Rs003500	3.07607	3.69418	3.20279	3.55939	3.4003	3.36331	2.05263	2.49839	2.41246
Rs003520	3.33081	4.08047	3.36051	3.0678	2.51004	3.26482	3.75547	4.09126	4.21555
Rs003530	0.044891	0	0.012394	0	0.061777	0.045135	0	0	0
Rs003540	0.247922	0.679298	0.322973	0.541971	0.496375	0.635776	1.43895	1.96465	1.94871
Rs003550	0	0	0	0.218674	0	0.079547	0.224832	0	0
Rs003580	0	0	0	0	0	0	0	0	0
Rs003590	0	0	0	0	0	0	0	0	0
Rs003600	0	0	0	0.187217	0.070983	0.21033	0	0	0
Rs003610	1.44704	1.52192	1.65603	0.853684	0.777114	0.711918	0.759944	0.794327	0.733925
Rs003620	0	0.110715	0	0	0	0	0	0	0
Rs003630	3.63525	4.40668	4.59739	3.5425	3.19973	3.7234	4.14877	4.41341	3.74812
Rs003640	0	0.151089	0.069521	0.098157	0	0.087112	0.073063	0.099662	0.103548
Rs003660	14.1257	13.2958	14.3822	12.6534	12.0905	13.6651	15.5565	14.7096	12.5386
Rs003670	3.5218	4.26332	4.44677	3.32004	3.10748	3.64238	3.99598	4.28133	3.64079
Rs003680	0	0.153703	0.069545	0.093871	0	0.086976	0.072957	0.088445	0.089399
Rs003700	12.4703	12.4295	7.6792	11.6819	11.9215	12.3346	15.6496	10.3124	12.9327
Rs003710	3.85135	3.40322	3.93125	3.90896	3.38179	4.03828	2.05132	2.08005	2.22922
Rs003720	2.33634	1.83927	2.44776	2.21313	2.18172	3.04151	2.999	2.60825	2.37745
Rs003730	4.94485	4.66002	5.06505	5.21663	4.70476	5.33708	5.24348	5.11141	4.5495
Rs003740	0.953649	0.801742	1.30347	1.44546	1.16939	1.6241	1.26725	0.721708	0.586575
Rs003750	0	0	0	0	0	0	0	0	0
Rs003760	3.6668	3.6152	3.5988	3.78315	3.0897	2.72135	3.24651	3.68722	2.41909
Rs003770	17.0723	17.8151	18.0137	17.5008	17.6605	17.0584	22.232	20.6263	19.6546
Rs003780	2.34193	2.68499	1.95084	3.05849	3.09966	2.37472	3.2236	2.28215	2.48033
Rs003790	0	0	0	0	0	0	0	0	0
Rs003800	13.6391	18.6677	14.876	6.62819	7.51688	6.37162	6.27669	9.49104	9.21053
Rs003810	7.338	7.17438	7.53581	7.12696	7.40246	7.27619	7.62759	7.29445	6.7214
Rs003820	0.378479	0.38886	0.278114	0.127005	0.190127	0.163247	0.118701	0.107169	0.10905
Rs003830	4.18583	4.15202	4.09702	2.64562	3.27936	2.91128	0.890326	1.46488	1.25065
Rs003840	0	0	0	0	0.033366	0	0	0.044497	0
Rs003860	0	0.045855	0	0	0	0.075834	0	0.064538	0
Rs003870	0.804577	0.540419	0.731374	0.383616	0.195705	0.404183	0.453667	0.502582	0.360614
Rs003880	4.15628	4.90063	4.37552	3.46208	3.93994	3.70315	2.81669	2.39274	2.46451
Rs003890	0.464721	0.551946	0.493169	0.4556	0.449052	0.477648	0.482798	0.480957	0.375684
Rs003910	0.501328	0.434967	0.329049	0.155387	0.251068	0.177712	0.17891	0.27585	0.243213
Rs003920	0.695123	0.443802	0.373347	0.041816	0.18621	0.101678	0.190625	0.404415	0.21098
Rs003930	13.0865	14.8555	15.2793	14.4111	13.9157	15.9349	13.5937	15.669	13.6483
Rs003950	0.29339	0.227467	0.526839	0.236782	0.178785	0.240566	0.257622	0.348795	0.186112
Rs003960	0.036191	0.020942	0.02876	0	0.065127	0.02729	0.041003	0.042906	0.034187
Rs003970	7.38868	7.8608	7.78762	7.29771	7.37729	7.24776	7.22332	7.1678	6.49564
Rs003980	2.35432	2.24911	2.1946	1.631	1.91329	2.0088	2.22627	2.12195	2.39917
Rs003990	0	0	0	0	0	0	0	0	0
Rs004000	1.91538	1.92826	1.98025	2.0543	1.91152	2.10981	1.8465	2.40915	1.94826
Rs004010	0.383812	0.562934	0.51093	0	0	0.096759	0.48288	0.360861	0.30061
Rs004020	1.01023	1.03897	1.11083	1.11018	1.06086	1.30509	1.36952	1.36146	1.09317
Rs004030	1.20713	0.693119	1.12527	1.92037	2.40071	1.75312	1.34099	1.69185	1.18494
Rs004040	0	0.008207	0	0	0.025049	0	0	0	0
Rs004050	0	0	0	0.051202	0	0	0.071584	0.072386	0
Rs004060	8.8101	8.23368	8.94518	7.49494	7.76567	6.71281	8.49485	7.46333	8.12607
Rs004070	16.9962	15.1848	14.3912	13.5862	14.9383	14.468	16.8517	17.0037	15.8278
Rs004080	0.068887	0.054125	0.033875	0.091193	0.072681	0.124859	0	0.159434	0.060725
Rs004090	0.106389	0.155796	0.080329	0.109852	0.171315	0.108995	0.109277	0.109802	0.162893
Rs004100	7.87719	6.80899	7.38084	5.46729	5.47934	7.23074	8.31374	10.131	7.7421
Rs004110	257.791	274.293	275.109	317.772	399.399	347.12	341.169	369.56	370.665
Rs004120	10.1462	9.72084	9.57699	8.86675	8.91352	9.69839	7.98487	8.83385	9.0107
Rs004130	57.1701	46.1184	50.3311	44.2436	42.1584	37.023	42.858	40.1517	44.8995
Rs004140	4.25296	4.44602	3.82008	16.5959	12.3554	15.7691	22.4404	24.1715	22.7687
Rs004150	8.58294	10.6142	8.50355	16.2551	12.1409	15.1736	12.033	14.9868	13.412
Rs004160	5.06523	4.88866	5.70181	11.7965	9.17744	11.1345	10.769	11.9007	10.9755
Rs004170	2.89901	3.39333	3.27357	6.0683	4.77897	5.94166	6.25388	6.19334	4.76716
Rs004180	48.9336	52.533	45.0683	76.759	58.0484	70.0714	52.4137	53.9479	54.5935
Rs004190	8.20058	8.28625	8.46501	9.32698	8.82454	8.74708	9.21015	10.1273	8.42377
Rs004200	0	0	0	0	0	0	0	0	0
Rs004210	3.33981	3.06244	3.09877	6.05571	7.71703	6.70392	4.71761	5.29221	4.76561
Rs004220	22.2218	22.4737	21.5288	18.2947	16.8409	19.7954	16.3192	16.3378	17.0669
Rs004230	0.208162	0.07851	0.244858	0.125261	0.131435	0.204548	0.155532	0	0.162718
Rs004250	10.199	9.64254	10.8043	21.6838	22.1938	22.9088	18.2561	18.6717	16.6875
Rs004260	4.78115	4.99196	4.27262	6.76875	5.91274	6.0747	5.19597	5.70641	5.77988
Rs004270	8.00589	8.31493	7.96009	11.7143	10.2077	11.2635	10.7627	9.97477	13.6944
Rs004280	75.1251	82.9781	77.539	126.346	117.914	123.718	132.028	133.258	148.304
Rs004290	0	0	0	0	0	0	0	0	0
Rs004300	0	0	0	0	0	0	0	0	0
Rs004310	0.056242	0.024433	0.062609	0	0	0.044145	0	0.052795	0
Rs004320	3.63359	3.54191	3.65872	4.56812	4.50176	5.12723	5.25908	4.38674	4.90479
Rs004330	5.09297	6.83204	6.74309	10.5812	7.0555	9.71884	7.32927	8.32115	6.56387
Rs004340	0.238928	0.340398	0.329819	0.263444	0.374541	0.492743	0.337197	0.240497	0.331301
Rs004350	29.3146	30.9656	27.6848	19.3629	18.3667	21.6381	15.4802	17.3466	14.7656
Rs004360	4.63306	4.49493	4.96274	4.96218	5.82101	4.96582	5.85446	5.56843	5.42716
Rs004370	37.9865	37.8621	40.5979	34.0094	30.8129	34.4888	37.3993	39.4497	36.5816
Rs004380	3.17695	3.10256	2.68096	3.53919	2.95137	3.64898	2.95636	3.44117	3.3826
Rs004390	0.615967	0.26236	0.363565	0.730681	0.480859	0.480648	0.403997	0.748276	0.576508
Rs004400	0	0.045346	0.115065	0.088035	0.065155	0.071138	0.098295	0.153379	0.107968
Rs004410	1.37189	1.02936	1.18884	1.1276	1.30333	1.30724	1.91889	2.2435	1.83728
Rs004420	18.8239	18.6401	20.7964	13.195	15.0884	15.2948	21.2165	24.0884	19.3993
Rs004440	10.6515	11.788	11.9182	13.1534	14.5181	14.4436	10.5715	10.569	12.2462
Rs004450	71.5079	75.7315	73.0002	170.041	158.268	170.022	151.73	157.512	157.291
Rs004460	4.79591	4.49649	3.69625	6.158	4.84603	5.32961	3.50255	3.92655	4.5762
Rs004470	4.63384	4.32494	4.03112	5.85269	5.90344	5.83364	5.40883	5.50091	5.47715
Rs004480	1.26441	0.790529	1.02103	1.30436	1.53525	1.95416	2.07703	1.87894	1.56207
Rs004490	5.51422	3.61928	6.15137	2.94763	6.63358	3.52406	2.53662	4.44031	2.15465
Rs004500	11.1231	10.7154	10.9167	11.9935	12.2135	10.556	10.8953	10.0532	10.4719
Rs004520	6.13823	6.96341	6.32995	7.04503	6.4354	7.03694	5.87778	6.84161	5.91947
Rs004530	10.9036	8.28005	10.1479	11.595	9.29222	11.3896	9.44468	9.53687	9.29196
Rs004540	32.1464	28.1969	30.387	26.4453	28.0771	23.9606	34.3924	30.8104	31.638
Rs004550	0.333086	0.636197	0.632973	0.994151	1.25355	0.651743	0.667142	1.24194	0.316765
Rs004560	2.92467	2.75489	3.1266	2.28848	2.38223	2.71515	4.4829	4.07948	3.19315
Rs004570	7.95999	7.123	6.32906	4.36924	5.81086	5.14025	6.92334	7.26034	6.78479
Rs004580	5.23991	4.91099	4.78434	6.61714	6.21745	7.25527	7.27913	7.06676	5.80051
Rs004590	5.76068	5.96105	6.06139	12.9645	9.06676	15.1328	12.1063	13.0953	13.6405
Rs004600	28.279	33.0378	29.4477	50.629	36.0939	51.9356	47.3697	56.3439	55.0518
Rs004620	7.91627	8.43565	7.64847	9.91034	8.10356	9.83376	7.59953	7.69477	7.30575
Rs004630	5.487	5.83435	5.53188	5.97596	5.52208	6.72256	6.23771	6.8566	5.98583
Rs004640	9.49375	6.23346	13.1831	13.8291	16.2346	12.811	12.4114	10.4917	4.46518
Rs004650	3.51284	4.29264	3.87065	2.75417	4.39115	3.94364	2.95561	3.16598	3.13049
Rs004660	0.836155	0.910755	0.890739	1.26955	0.845032	1.0477	1.41183	1.3841	1.22406
Rs004670	13.9112	12.9809	12.2495	15.2497	13.86	16.0733	21.6367	22.2755	17.3033
Rs004680	5.11048	4.6162	5.67468	5.83702	7.43371	7.58903	7.71005	7.24821	6.41185
Rs004690	268.084	259.901	275.608	221.346	224.425	229.134	278.301	271.294	254.065
Rs004700	0.23035	0.269653	0.285294	0.213419	0.164673	0.411719	0.66886	0.437616	0.435167
Rs004710	9.68714	9.94521	9.30618	7.72089	8.57587	9.16937	9.30053	9.94047	7.98554
Rs004720	3.0966	2.57365	2.43637	5.54162	5.46534	5.61253	2.79056	2.47412	2.54383
Rs004730	0	0	0.088964	0	0.066615	0.03508	0	0.077376	0
Rs004740	0.157954	0	0	0	0	0	0	0	0
Rs004750	1.43877	0.820871	0.807285	3.11937	1.37546	2.15577	0.629488	0.958455	0.910601
Rs004760	26.5445	26.7967	29.3735	39.3623	33.9255	41.1716	48.3329	55.459	52.1566
Rs004770	28.4165	32.5783	28.417	50.3294	42.9333	50.5117	50.1065	54.8975	55.9586
Rs004780	26.6922	30.7303	29.418	44.192	35.0846	42.8411	43.1209	47.9118	45.5188
Rs004790	4.67248	4.99621	5.04895	4.58664	4.76647	4.79366	5.95444	6.07868	4.57805
Rs004800	1.39684	1.83161	1.46172	2.83448	2.26712	2.93018	1.3032	1.97738	1.89853
Rs004830	3.98454	4.08286	3.05238	2.05914	1.88233	2.38499	8.71688	9.78107	6.54533
Rs004840	9.25265	9.74919	9.54364	10.1719	10.0422	10.4949	13.0201	12.0002	10.3458
Rs004850	0.897008	0.376949	0.458669	0.191839	0.081854	0.284152	0.817424	0.364959	0.340642
Rs004860	0	0	0	0	0	0	0	0.11888	0
Rs004870	0.071397	0	0	0.053152	0	0	0.065678	0	0
Rs004880	0	0	0	0	0	0	0	0	0
Rs004890	9.43981	10.0138	10.3614	15.3813	15.4379	16.953	21.0052	21.7885	20.6569
Rs004900	0.449391	0.712488	0.458865	0.51433	0.67109	0.598814	0.460692	0.338966	0.420218
Rs004910	0.684469	0.655038	0.871667	0.753868	0.865302	0.90031	1.65554	1.81797	1.29747
Rs004920	12.5002	11.2142	11.8759	10.3188	9.49804	10.3093	10.7743	10.3861	10.5656
Rs004940	0.303411	0.475681	0.352802	0.236295	0.36534	0.291516	0.439214	0.347027	0.362524
Rs004950	1.55806	1.40188	1.07652	2.03298	1.8573	1.82105	1.08359	0.91772	1.56778
Rs004960	10.5234	12.0061	10.5099	5.69046	4.65792	6.26469	3.05272	3.24153	4.28081
Rs004970	14.4962	13.9253	15.2916	13.8102	16.8168	13.5436	5.70709	6.97101	6.12007
Rs004980	17.6514	18.875	18.5207	16.0343	15.0247	15.0036	15.2486	16.0427	14.263
Rs004990	0	0	0	0	0	0	0	0	0
Rs005000	0.127733	0.088933	0.051634	0	0.098222	0	0.061694	0	0
Rs005030	0	0	0	0	0	0	0	0	0
Rs005040	0	0	0	0	0	0.047524	0	0	0
Rs005050	0.676457	0.710271	0.536548	0.912383	0.930043	1.22533	2.09218	2.29808	2.03427
Rs005060	2.50291	2.74821	2.15592	7.91077	6.05293	8.6334	8.61971	8.04183	9.12611
Rs005070	14.1478	11.6348	12.6371	8.97707	10.7169	8.61812	13.9174	9.85431	12.2233
Rs005080	3.93803	4.53425	4.51086	2.14005	1.88669	2.19699	1.35861	1.60449	1.54708
Rs005090	0	0	0	0	0	0	0	0	0
Rs005100	31.3323	28.4926	28.7999	26.8452	23.9151	27.3299	41.4937	35.619	30.8444
Rs005110	11.8649	11.938	12.01	13.8108	13.3849	13.0842	11.2938	11.2827	11.4924
Rs005120	34.2634	36.3752	35.018	26.9185	26.3454	27.7765	26.7172	30.5855	29.042
Rs005140	4.01425	4.21394	3.63582	2.56229	1.9599	2.37327	2.09804	2.09615	2.46641
Rs005160	4.09367	4.27968	3.6315	2.54848	1.97655	2.42427	2.10377	2.07631	2.42846
Rs005170	0.223217	0.391688	0.223562	0.22233	0.334961	0.303558	0.584321	0.441738	0.356736
Rs005190	0.462894	0.436365	0.3046	0.274268	0.145917	0.194338	0.491551	0.361695	0.326168
Rs005200	0	0	0	0	0	0	0	0	0
Rs005220	0.0461	0	0	0.071232	0.0812	0.051393	0.251611	0.257796	0.158593
Rs005230	49.0128	49.2746	45.1004	66.3699	47.6848	59.0071	50.4262	51.0561	55.1604
Rs005240	42.4002	40.0219	43.739	36.469	36.1696	35.6979	48.8111	45.8674	39.5688
Rs005250	15.6067	16.4652	15.4651	14.3977	16.1791	16.0452	12.3928	12.9521	13.9564
Rs005260	0.545205	0.550723	0.764958	0.233212	0.385005	0	0.320638	0.589637	0.423414
Rs005270	11.0178	10.7822	12.3314	10.5228	10.2072	10.5442	13.9137	12.2547	12.4752
Rs005280	28.7792	25.5741	27.7974	29.4818	32.6737	28.7352	32.8454	33.3973	30.2653
Rs005290	4.78317	5.07793	4.83968	0.387214	0.168943	0.332272	0.390563	0.358498	0.378597
Rs005310	0	0	0	0	0	0	0	0	0.096614
Rs005340	3.24108	3.10525	3.00936	2.57853	2.63341	3.01484	1.20558	1.5794	1.43121
Rs005350	1.06543	0.547264	0.51819	0.856905	0.842132	0.891941	0.46331	0.47624	0.494291
Rs005360	0	0.033058	0.030785	0	0.047659	0.028055	0	0.049733	0
Rs005370	1.79535	2.91757	2.68323	11.5037	8.89147	12.4061	7.7127	9.6595	8.60226
Rs005400	0	0	0	0	0	0	0	0	0
Rs005410	5.37584	5.05799	5.18697	5.69385	4.73231	6.23892	5.53575	7.3636	5.95465
Rs005420	14.9481	16.3774	15.4846	10.6817	9.46648	10.7649	8.54927	8.87349	8.13647
Rs005440	0	0	0	0	0	0	0	0	0
Rs005450	3.19144	2.72808	2.16446	0.540097	0.512574	0.298027	2.07744	2.49879	2.17773
Rs005460	0	0	0	0	0	0	0	0	0
Rs005480	114.414	116.299	130.853	69.4301	71.4289	72.3489	66.0178	66.2043	67.4928
Rs005490	3.92752	3.73482	3.17211	1.79767	1.37399	4.70753	4.12744	4.37444	6.35227
Rs005500	0.043001	0.081951	0.034994	0	0	0.049314	0.039193	0.050666	0
Rs005510	0.237717	0.234168	0.246664	0.651267	0.815383	0.635122	0.868616	0.992174	0.714777
Rs005520	18.3797	19.267	17.3394	17.3004	11.8507	17.9119	10.6755	12.5304	12.9641
Rs005530	3.47675	3.33147	3.44933	3.6967	4.19254	3.89296	2.72495	3.44103	3.39076
Rs005540	0.063808	0.026226	0.029381	0.071233	0.065948	0.05474	0.068504	0.042199	0.075117
Rs005570	25.9702	26.5455	28.6524	24.8852	28.1179	25.0013	31.1658	26.221	25.3729
Rs005580	15.3985	15.1083	13.106	13.8887	12.5905	13.9928	17.6073	17.2757	13.3426
Rs005590	0.724294	0.646064	0.803855	1.19882	2.54663	1.66705	0.454124	0.383077	0.553995
Rs005620	411.61	374.767	482.214	320.298	325.877	342.967	401.487	363.595	319.676
Rs005630	0.717208	0.454885	0.505233	0.850068	0.874495	0.613745	0.947126	0.694527	0.936485
Rs005640	7.91534	8.55003	8.53262	10.1064	9.07904	10.4439	9.28697	10.2256	9.08826
Rs005650	7.80622	9.58499	8.47032	16.8065	12.9661	17.1235	17.8559	18.9631	21.6296
Rs005660	9.57913	10.1523	10.5482	12.1352	13.1847	15.0217	17.6105	17.5612	13.5833
Rs005670	49.7607	52.6311	55.0303	46.8509	41.2659	47.1246	46.5722	45.951	43.3986
Rs005680	2.15322	2.00026	1.68957	1.95119	1.59498	1.91796	1.89962	2.06768	2.60485
Rs005690	702.189	664.581	695.489	555.492	556.444	594.159	827.717	811.163	719.38
Rs005700	12.3004	11.971	12.4261	11.1533	12.2572	11.1727	11.7987	9.45335	10.0963
Rs005710	0.891662	0.411922	0.838212	0.321452	0.247637	0.270537	0.174196	0.273944	0.467978
Rs005720	9.3677	8.58369	9.15292	9.52335	8.84439	9.80761	8.23771	9.96236	8.24575
Rs005730	8.64316	8.26927	8.03203	7.3115	6.72874	6.23196	4.85536	5.09224	6.11211
Rs005740	31.0587	33.8845	32.8549	29.4792	29.2964	31.386	25.8448	26.1904	25.2896
Rs005760	0.038102	0.023593	0	0.021375	0	0.032699	0.042932	0.060123	0
Rs005770	1.49232	1.40606	1.86721	1.93803	1.96453	1.89272	2.84178	2.74251	3.04082
Rs005780	0	0	0.050036	0	0.081925	0.082892	0	0.174596	0.239366
Rs005790	21.9236	23.2115	22.9263	19.3573	20.2505	20.0083	17.4848	16.4424	15.6235
Rs005800	0.095489	0.199792	0.040244	0.811776	0.625531	0.977649	1.57016	1.88844	1.98394
Rs005810	0	0.177328	0	0	0	0	0	0.089473	0.068357
Rs005820	2.69772	2.78919	2.75888	3.14939	2.71321	3.13408	3.13119	3.59503	2.96614
Rs005830	0	0	0	0	0	0	0	0	0
Rs005840	0.055771	0.023471	0.017836	0	0	0.036278	0.0663	0.172765	0.056674
Rs005850	0.270118	0.400916	0.357134	0.564173	0.440114	0.459226	0.554722	0.758877	0.589067
Rs005860	5.25127	4.1765	4.81776	3.60885	2.99079	3.50875	3.27297	3.72257	3.19063
Rs005870	9.18642	11.3385	10.5663	7.20125	7.43098	7.34505	14.6483	15.4721	14.2787
Rs005880	6.94045	9.77891	9.08662	4.25447	3.05653	4.80442	10.779	11.0415	9.75573
Rs005890	62.2693	62.442	65.4126	48.7272	51.0465	53.9153	56.9946	54.2041	51.8485
Rs005900	9.67131	9.81236	10.7163	11.2577	13.0758	12.7376	13.7079	13.42	11.1948
Rs005910	0	0	0	0	0	0	0	0	0
Rs005920	0.048285	0.029567	0.036234	0	0.04589	0.033301	0.065977	0.099419	0.057083
Rs005930	0	0	0	0	0	0	0	0	0
Rs005940	0.045896	0.025827	0.031102	0	0.042116	0.030061	0	0	0.050509
Rs005950	2.48618	2.48949	2.39187	1.32262	1.90281	1.57895	1.80212	1.747	1.56347
Rs005960	0.198563	0.308406	0.339397	0.217093	0.313804	0.29574	0.065519	0.071829	0.243451
Rs005970	14.502	14.1145	14.4789	8.62295	10.0848	8.1733	6.11184	7.11055	7.92988
Rs005980	38.3455	34.5073	39.0635	30.0052	33.0367	31.9775	30.2757	31.3824	31.0871
Rs005990	78.0368	74.5841	80.7624	90.7763	100.221	89.856	104.014	105.795	101.036
Rs006000	0.290022	0.236206	0.471323	0.066358	0.23813	0	0.264385	0.139953	0
Rs006020	21.3006	21.4771	22.1233	20.7544	20.3205	20.3798	20.2214	19.2108	20.985
Rs006030	9.65848	9.26354	10.7473	9.94256	9.3643	10.23	8.34036	7.92077	7.81991
Rs006040	16.7887	14.9059	20.0172	19.9822	21.9913	21.184	14.8552	13.9668	16.158
Rs006050	1.53145	1.69586	1.84455	2.64193	2.51851	2.45863	2.49245	2.50511	2.71127
Rs006060	0.880186	1.2125	0.851954	1.52253	1.13579	1.41985	1.68021	1.21846	1.33633
Rs006070	8.39349	8.97981	8.7785	7.64689	7.4932	7.05621	7.36606	9.28536	8.38631
Rs006080	4.64881	5.00426	5.02831	1.98175	3.82216	2.69334	1.60766	2.01151	2.22733
Rs006090	9.30171	8.37546	10.3136	9.07808	10.9197	9.97362	9.66097	10.6598	9.67346
Rs006100	70.5477	65.7409	74.6842	75.2163	82.3797	77.9483	82.223	74.8573	76.2926
Rs006110	47.4197	47.8214	43.1718	37.2633	36.2788	35.7137	38.7243	40.8395	37.5237
Rs006120	9.15462	8.31175	10.03	8.52144	12.5821	9.89736	9.34784	8.85892	8.44367
Rs006130	6.15784	7.13953	6.32763	6.38442	5.44338	6.09792	6.36994	6.53555	6.02871
Rs006140	1.88314	1.4727	0.944437	0.297968	0.508781	0.340348	0.434114	0.196932	0.135603
Rs006150	0.140276	0.165516	0.07334	0.045875	0.148675	0.127998	0.074671	0	0
Rs006160	29.413	28.8989	30.8995	23.5901	24.3086	25.9689	23.5431	23.7446	25.4355
Rs006170	95.7242	104.637	102.779	71.5534	73.4504	73.8535	93.3138	81.6325	81.1237
Rs006180	8.20995	9.13024	9.4901	7.16782	7.48645	8.26636	7.98681	9.16123	7.25804
Rs006190	49.1611	58.4779	55.0358	43.5534	41.1585	46.672	43.755	48.4135	50.0407
Rs006200	7.00327	7.07332	6.48638	5.69937	5.87961	5.91601	6.10157	5.70588	5.28095
Rs006210	7.57901	7.26664	6.35945	6.35513	6.97886	5.95352	6.33842	5.33564	5.71329
Rs006220	3.96304	4.09945	4.68357	4.05729	4.22062	3.47368	3.71448	3.9172	3.7881
Rs006230	0	0	0	0	0	0	0	0	0
Rs006240	0.375036	0.310863	0.284695	0.355598	0	0.569827	0.33265	0.665022	0.093353
Rs006250	6.7818	8.63682	8.32676	8.17716	7.30567	9.06696	11.9539	14.2162	13.4802
Rs006260	7.52674	7.39202	6.96956	6.55622	6.75618	7.0072	5.8831	6.75963	6.13214
Rs006270	14.3498	15.7687	15.7251	24.3291	20.2971	23.6806	19.1559	20.3023	20.1191
Rs006280	25.7094	20.3062	16.4439	35.958	41.2405	43.2337	34.0486	37.4174	40.8329
Rs006290	6.07734	6.16188	6.2222	4.82978	4.96232	5.77673	6.94816	6.35363	7.09006
Rs006300	4.05899	3.83587	4.32438	4.83253	5.09886	5.84934	9.32763	9.16183	10.661
Rs006310	0	0	0	0	0	0	0	0	0
Rs006320	10.5463	9.98481	10.5977	8.23589	9.48273	8.7407	8.51683	8.84924	9.03113
Rs006340	9.0058	8.52878	8.9656	7.18262	8.08349	8.38672	8.23916	8.23474	7.67361
Rs006350	2.91396	2.12365	2.58055	1.73709	0.861488	1.5253	1.817	1.8507	1.65637
Rs006360	10.5463	9.98483	10.6018	8.23595	9.48202	8.74067	8.58746	8.87509	9.0311
Rs006380	1.66279	1.82174	1.49098	2.20919	2.51938	1.8165	2.22244	1.89402	1.63845
Rs006390	10.2843	11.5882	9.61647	8.03963	9.22354	8.1417	7.64198	8.87634	9.6527
Rs006400	7.32216	7.33355	7.603	6.15257	6.3431	6.67568	6.85999	6.57029	6.71425
Rs006410	24.2157	25.2177	26.5676	30.7852	32.7925	28.9952	24.5897	25.0916	26.5367
Rs006420	12.6327	10.4227	10.5456	8.13682	6.8663	8.35615	14.6142	14.8789	14.0276
Rs006430	54.1851	53.4863	54.737	47.2974	45.8134	39.8548	48.6334	41.3789	41.7375
Rs006440	5.61322	6.43682	6.59093	6.10562	5.49319	7.0334	7.62194	7.27038	7.48612
Rs006450	114.473	128.942	123.392	128.951	114.221	115.872	149.099	147.613	140.442
Rs006460	3.5029	4.40138	3.76163	5.70477	5.11277	5.33905	4.63888	5.19303	5.00097
Rs006470	0	0.069892	0	0	0	0	0	0	0
Rs006480	5.51129	6.1363	5.59693	2.15931	1.62298	1.88018	1.56232	1.874	1.79382
Rs006490	75.2334	86.6098	80.7322	78.923	66.7765	89.5223	104.817	125.354	103.827
Rs006500	12.3574	14.2719	15.8753	15.5063	12.9622	18.461	20.0166	21.5613	21.7747
Rs006510	22.2637	27.2365	24.7709	28.1739	23.707	24.5475	33.8783	33.5987	34.7994
Rs006520	10.4157	11.4571	12.4619	6.44044	5.76147	6.74448	7.83419	9.17798	8.6303
Rs006530	13.2022	12.9328	12.792	14.2429	11.7874	12.7747	10.5486	12.7008	12.3579
Rs006540	6.53429	5.83873	6.58845	5.29274	5.5977	6.37178	6.14242	6.37026	4.98464
Rs006550	26.0481	27.1164	28.013	25.7999	25.9883	26.6782	28.1067	30.9236	28.0081
Rs006560	4.25956	3.25599	3.47675	1.49159	0.315666	1.20992	3.06136	2.92828	1.63875
Rs006590	3.97462	3.87129	3.71684	5.87071	5.89604	5.49021	5.90896	5.69495	5.83887
Rs006600	2.01013	2.01024	2.69725	7.53172	6.05951	7.96102	10.3283	10.4249	12.5858
Rs006610	0	0	0	0	0	0	0	0	0
Rs006620	0	0	0	0	0	0	0	0	0
Rs006640	0	0	0	0	0	0	0	0	0
Rs006650	3.89987	4.62824	3.9444	13.6069	9.00332	11.8612	10.8403	10.9215	13.0089
Rs006660	0	0	0	0	0	0	0	0	0
Rs006670	2.64839	2.82396	2.95004	4.40355	3.8515	4.22395	4.97681	4.07403	4.85699
Rs006680	91.2776	93.3893	100.756	77.0817	82.0134	79.8042	100.922	100.271	85.3593
Rs006690	197.018	178.996	193.12	190.495	188.981	182.578	186.864	199.064	176.825
Rs006700	4.96871	4.74696	4.71899	3.83129	3.8124	4.43883	3.79129	4.06748	3.87002
Rs006710	0.382682	0.411921	0.373511	0.794785	0.659616	0.687142	0.708844	0.371273	0.449991
Rs006720	15.4186	13.92	15.3279	15.7172	11.5029	16.968	23.7335	25.5173	22.5332
Rs006730	0	0	0	0	0	0	0	0	0
Rs006740	27.8562	25.9289	29.3917	28.3779	27.4781	28.8797	30.5116	31.0835	29.7204
Rs006750	10.9129	10.0351	10.5535	10.6683	9.80114	10.3879	14.0073	13.9037	13.6604
Rs006760	0.763986	0.58069	0.651874	0.668159	0.793503	0.650298	0.921406	0.80916	0.75702
Rs006770	18.4764	18.607	19.3425	17.5921	19.0608	19.5956	21.5375	21.218	22.1069
Rs006780	0	0.091066	0.142596	0.131572	0.23639	0.074106	0	0	0.084658
Rs006790	0.126444	0.102612	0.05129	0.099031	0	0.03064	0.115284	0.081976	0
Rs006800	0.207899	0.127806	0.211417	0.263462	0.375135	0	0.257155	0.180459	0.229123
Rs006810	0	0	0	0	0	0	0	0	0
Rs006820	3.29982	3.38426	3.21376	1.69538	2.30849	2.16555	2.07294	1.4525	1.75841
Rs006830	7.37974	8.37009	6.3306	4.21302	3.92743	5.14829	6.44571	8.56658	9.53314
Rs006840	6.81873	6.97501	7.81487	8.12973	8.31964	7.25976	7.19474	6.93813	6.55294
Rs006850	0.249295	0.429361	0.381438	0.169842	0.672647	0.368682	0.328232	0.301354	0.266108
Rs006860	0	0	0	0.048287	0	0	0	0	0
Rs006870	0.206127	0.184834	0.12712	0.167487	0.242079	0.212077	0.037873	0	0
Rs006880	5.67245	5.28976	5.47363	4.62582	6.64774	5.64217	3.42146	3.69706	3.83641
Rs006890	1.5307	1.85528	0.949332	0.942218	0.270085	0.670954	0.852462	0.957746	0.822828
Rs006900	0	0	0	0	0	0	0	0	0
Rs006910	42.339	43.2083	42.8611	53.1058	44.2684	53.2728	40.5169	44.2476	47.9896
Rs006920	0.097164	0.072621	0.125937	0	0	0.055629	0.08649	0	0
Rs006930	252.863	225.973	225.1	191.774	192.428	201.654	304.046	263.912	238.048
Rs006940	2.1256	2.27462	2.0801	1.89762	2.30261	1.92948	1.57452	1.51659	1.32338
Rs006950	4.47442	4.4083	4.32198	4.00084	3.59433	3.8607	3.43004	3.8065	3.40341
Rs006960	12.8029	12.1663	14.1262	15.5557	17.2597	18.1637	21.6031	21.4457	17.9334
Rs006970	0	0.031458	0	0	0.060889	0	0	0	0.062617
Rs006980	23.3506	25.7585	23.6425	21.8582	21.9816	22.9684	24.6786	23.2258	23.5073
Rs006990	327.397	271.663	303.197	289.928	286.085	323.577	409.146	395.449	347.376
Rs007000	19.3651	17.9508	17.7958	18.6351	21.3598	22.2634	21.3576	18.6373	17.5812
Rs007020	1.08757	1.08258	1.28277	1.13844	0.870266	0.855806	0.808235	0.723164	0.631191
Rs007030	1.2795	1.5577	1.45564	1.39984	0.79687	1.70078	1.73578	1.82194	1.35483
Rs007040	287.938	276.228	266.659	228.822	239.306	238.018	321.689	290.344	275.905
Rs007050	3.64387	3.12372	3.4049	3.54772	3.75749	4.00778	4.39351	3.82931	2.93473
Rs007060	3.88991	4.29698	3.69052	2.9808	3.05649	2.85431	3.42866	2.90897	3.21488
Rs007070	0	0	0.028943	0.030304	0.024584	0.030541	0	0	0
Rs007080	12.3657	12.6386	12.5804	13.1573	11.5101	13.7671	12.6591	13.3158	11.8327
Rs007090	14.1874	17.0696	16.5864	14.0725	11.5891	15.7298	13.1031	15.0638	16.7558
Rs007100	7.0853	6.90721	6.89241	6.95066	7.2598	7.22091	9.30814	8.96097	7.96318
Rs007110	41.3886	38.0789	44.2379	37.187	36.3347	40.2656	41.1112	41.2179	40.1176
Rs007120	0.16578	0.134286	0.15229	0.239042	0.145823	0.188576	0.126817	0.229722	0.148529
Rs007130	3.85939	4.19135	5.08495	3.47781	3.56209	4.06742	3.49408	3.94056	3.82124
Rs007140	8.47053	8.43919	8.34693	8.17422	8.73535	8.73975	11.1208	9.78023	9.36756
Rs007150	40.3432	37.034	43.157	36.4389	35.6884	39.5517	40.3994	40.8538	39.4432
Rs007160	0	0.060912	0.116475	0.181972	0	0.159703	0	0.30754	0.15532
Rs007180	5.04259	4.80154	4.68186	4.22933	4.39312	3.94402	4.60034	4.96351	4.83776
Rs007190	5.106	5.30642	5.86663	4.81372	4.81444	5.67424	6.16677	6.68294	4.3522
Rs007200	0	0	0	0	0	0	0	0	0
Rs007210	2.97189	3.26286	3.0613	3.51962	3.26356	3.7164	3.70114	3.90134	4.37755
Rs007220	3.29583	2.75481	2.94574	1.82862	4.05482	2.36092	0.904025	0.969273	0.479525
Rs007230	42.2487	37.4882	40.1464	43.472	44.4813	44.6446	36.1783	35.9355	35.5437
Rs007240	1.38588	1.44922	1.52189	1.47725	1.8384	1.22176	1.72397	1.73833	1.45227
Rs007250	5.93784	6.03158	5.7195	6.06976	5.71751	6.86032	8.07466	7.44404	6.76387
Rs007270	21.355	22.2288	18.8202	18.3624	17.6953	19.1719	17.2723	18.0955	18.8096
Rs007280	14.2927	14.2958	15.6376	9.94334	11.35	10.3925	14.5114	14.4313	11.7794
Rs007290	1.39411	1.75909	1.4296	1.46172	1.7139	1.9183	1.26357	1.70149	1.43765
Rs007300	17.9805	19.5082	19.4788	18.5992	16.6455	20.278	19.4521	21.9508	19.7733
Rs007310	6.8049	6.26494	7.10859	9.48122	12.2172	11.2708	9.02898	10.4367	9.76893
Rs007320	0.502733	0.751213	0.484893	0.435135	0.31216	0.575663	0.450301	0.561798	0.524932
Rs007330	2.25279	2.48525	2.3767	1.60446	1.53209	1.73895	2.69108	2.88472	2.44122
Rs007340	8.57606	7.10048	8.09666	7.83951	10.1612	8.8134	6.82308	8.17755	8.19548
Rs007350	5.04679	6.2497	5.36411	2.98925	2.5682	3.95205	3.00819	2.74347	2.51208
Rs007360	2.62018	3.15513	3.27952	3.04137	3.32034	3.15453	3.61234	4.03684	3.40889
Rs007370	1.48072	1.51563	1.15119	1.10596	1.23542	1.27657	0.909468	1.01552	0.898895
Rs007380	14.4055	13.1206	10.531	10.2349	8.17749	9.01591	7.2956	6.21197	7.77489
Rs007390	3.42453	4.2604	3.05479	32.642	23.4808	33.2137	38.9967	36.8573	43.6143
Rs007400	2.2876	2.51521	2.3567	3.75005	3.54546	3.39611	4.45973	3.83015	3.93469
Rs007410	0	0	0	0	0.056595	0	0	0	0
Rs007420	25.1532	25.3047	27.0952	44.3735	40.1197	37.5516	44.5273	34.9169	54.0306
Rs007440	4.0656	3.45543	4.0609	4.52342	4.56686	4.7971	3.55428	3.5608	3.84182
Rs007450	10.7007	10.2842	11.899	12.5374	12.6897	13.7599	12.3516	13.7562	11.9139
Rs007460	1.6438	1.63835	1.70126	1.81482	2.58861	2.23003	0.973216	1.11406	1.13953
Rs007470	0	0	0	0	0	0	0	0	0
Rs007490	0	0.019646	0	0	0	0	0.059226	0	0
Rs007500	0	0	0	0	0	0	0	0	0
Rs007510	0.569095	0.627609	0.86867	1.19904	0.972194	1.33715	0.659769	0.725002	0.751784
Rs007530	0.130021	0.087145	0.157774	0.168465	0.089491	0.170023	0.168059	0.154658	0.332605
Rs007540	6.23544	6.23882	5.63722	6.0156	6.06259	6.30802	4.95236	4.34284	5.14875
Rs007550	1.10857	1.14208	1.85074	2.46485	1.4261	2.57882	2.08769	1.27641	1.81108
Rs007570	81.8958	92.5456	87.7565	41.0307	33.2403	37.3673	28.0076	25.4153	28.3495
Rs007580	8.84201	8.54061	9.61923	9.35928	10.3151	9.1037	10.24	11.0283	8.95413
Rs007590	3.67492	3.88137	4.08052	5.11044	4.69918	5.53342	4.6423	4.87588	4.15126
Rs007600	19.9102	24.2556	20.9295	24.8053	20.7326	23.1539	14.5182	15.6619	13.822
Rs007610	102.377	117.267	104.956	82.0285	82.4549	84.4312	83.0945	80.5066	93.4113
Rs007620	1.58952	1.79151	1.93838	1.28073	1.7145	1.25868	1.54801	1.36525	1.51325
Rs007630	10.6906	10.8409	12.2491	9.7858	11.1211	9.46272	7.36822	6.48115	6.56166
Rs007640	7.43821	7.3529	6.89866	8.94737	9.01211	9.55701	8.62621	8.76537	8.32474
Rs007650	0	0	0	0	0	0.091306	0	0	0.120351
Rs007660	0	0	0	0	0	0	0	0	0
Rs007680	13.059	12.3818	14.4856	11.6046	11.6558	11.6777	16.1202	16.5346	12.9595
Rs007690	0.024345	0.090458	0	0	0	0	0	0	0
Rs007700	113.998	111.622	126.237	119.089	142.449	116.264	109.313	102.253	104.307
Rs007710	0.99106	1.16926	1.00486	0.729474	0.634946	0.925743	0.762712	0.838184	0.639262
Rs007720	53.13	47.3254	53.7797	44.6794	42.2405	46.5549	64.7204	65.3072	56.4558
Rs007740	2.1737	1.94082	2.25509	2.26906	2.49625	2.51938	2.8928	3.307	2.66391
Rs007750	2.03652	1.87764	1.72981	3.47764	2.68572	2.93833	1.4603	1.77554	1.33307
Rs007760	27.2783	25.3153	28.4173	28.0641	29.327	29.84	28.2142	30.8675	26.8711
Rs007770	0.132933	0	0	0	0.094659	0.073336	0	0.107334	0
Rs007780	0.367493	0.16656	0.320968	0.53188	0.825268	0.465946	0.393128	0.850424	0.392363
Rs007790	0	0	0	0	0	0	0	0	0
Rs007800	0	0	0	0	0	0.015987	0	0	0
Rs007810	2.71598	2.32465	2.49655	2.16287	1.5328	1.93212	1.92939	1.99932	1.86103
Rs007820	7.0054	8.69828	7.96027	7.89694	6.25641	8.5393	9.64888	10.8638	9.55504
Rs007830	0.170012	0.065645	0.134527	0.116056	0.184451	0.085107	0.111625	0.212725	0.209518
Rs007840	0.376439	0.425437	0.460364	0.409636	0.41472	0.581003	1.08129	1.12816	0.702341
Rs007850	0	0	0.015756	0.247353	0.104619	0.069115	0.178107	0.063617	0.081232
Rs007860	9.855	9.77611	9.85311	9.01417	8.02686	8.8081	11.3449	13.3301	11.0849
Rs007870	21.6798	21.0512	21.9615	21.6778	18.2952	21.7426	21.8715	23.9655	24.9923
Rs007880	1.91596	2.07419	1.89824	1.89938	2.33515	2.1528	1.79897	1.89041	1.40054
Rs007890	9.9491	11.3063	11.4098	10.6135	6.9982	9.74124	10.2258	11.4179	10.4516
Rs007900	33.4447	32.1152	32.8459	33.99	34.4046	34.3118	34.171	33.9304	35.1166
Rs007910	4.49383	4.34481	4.62976	5.73965	5.3287	5.84226	5.76876	6.24136	5.12011
Rs007920	30.8576	32.4743	36.3169	23.8978	20.2899	22.1864	14.2624	13.9355	11.5107
Rs007930	36.0273	39.5855	35.6137	25.2246	28.4965	26.2075	17.7369	17.2022	17.552
Rs007940	31.5884	28.2017	27.4976	34.1683	31.637	29.1945	30.1203	30.1324	30.8483
Rs007950	5.27025	4.9429	4.28069	5.00704	5.17405	5.63546	7.24897	7.12338	4.97987
Rs007960	2.38046	1.98624	2.20072	1.79221	1.46886	2.43252	3.00122	3.0843	3.20181
Rs007970	10.9039	11.3026	10.1557	8.92418	8.61675	8.04552	8.05843	8.21664	7.93682
Rs007980	0.066318	0	0.062683	0.019859	0.03205	0.193754	0.26339	0.054552	0.032939
Rs008000	0.040414	0	0	0.076631	0	0.045212	0	0	0
Rs008010	23.9961	20.3956	22.9116	24.5548	26.9463	25.3178	34.0267	32.2357	29.1132
Rs008020	0	0	0	0	0	0.051949	0	0	0
Rs008030	0	0	0	0	0	0	0	0	0
Rs008060	0.585889	0.339877	0.40654	0.806591	1.15	0.83552	0.648268	0.575806	1.00702
Rs008070	0	0	0	0	0	0	0	0	0
Rs008080	0.612771	0.332568	0.66943	2.9403	6.88963	3.45917	2.95438	2.55442	1.27805
Rs008110	0.614113	0.339688	0.401625	0.923943	1.07476	0.863805	0.719043	0.691526	0.924676
Rs008120	0	0	0	0	0	0	0	0	0
Rs008130	0	0	0.003565	0.055862	0.169265	0.210604	0	0	0
Rs008140	17.6776	19.7764	17.9015	23.3411	17.3064	20.5043	17.7512	18.5444	20.6736
Rs008150	0	0	0	0	0	0	0	0	0
Rs008170	0	0	0	0	0	0	0	0	0
Rs008180	5.00034	4.94904	4.83013	3.79784	3.75195	4.05166	3.78344	4.57718	4.02009
Rs008200	3.61618	3.09449	3.01636	2.0514	2.68278	2.30191	1.90059	1.91246	1.70262
Rs008210	15.7862	16.9665	15.7193	19.6111	15.6904	21.6891	19.0871	20.4081	21.6338
Rs008220	1.45245	2.02694	1.51334	1.41009	1.77308	2.02683	1.58952	1.7922	1.34919
Rs008230	43.2898	40.8016	45.7894	42.3252	42.7206	45.7359	43.4061	43.4819	39.0563
Rs008240	0	0	0	0	0	0	0	0	0
Rs008250	0	0	0	0	0	0	0	0	0
Rs008260	0	0	0	0	0	0.065457	0	0	0
Rs008270	0	0	0	0	0	0	0	0	0
Rs008280	1.16349	1.18702	1.38234	0.810103	1.00148	0.739005	0.73908	0.788448	0.878416
Rs008290	12.7839	13.6326	12.1626	10.7767	10.2684	11.1093	7.73487	8.26653	8.0404
Rs008300	4.53721	4.80245	4.60652	3.97351	4.38265	3.44965	4.37499	3.58378	3.80155
Rs008320	10.7963	10.5372	9.82804	9.36488	9.46538	9.62534	9.17499	10.0597	7.98092
Rs008330	13.4477	13.8821	13.8107	13.4652	14.4992	13.9844	11.8795	12.9074	10.924
Rs008340	0	0	0	0	0	0	0	0	0
Rs008350	71.9642	78.9318	59.9024	81.271	69.4363	72.8467	60.5508	64.1959	68.0629
Rs008380	9.47759	10.6589	9.47455	8.27999	6.90226	7.03458	6.2634	7.285	8.59096
Rs008390	48.5267	48.6579	51.0508	48.1829	57.7674	58.16	56.9293	60.701	52.4769
Rs008400	0.417999	0.507599	0.783497	0.942896	0.444326	0.92515	0.392497	0.523336	0.446483
Rs008410	0.067543	0	0	0.029423	0	0.139786	0	0	0
Rs008420	0.667165	0.322291	0.51608	0.418567	0.254064	0.434598	0.309595	0.545507	0.321611
Rs008430	8.4099	7.88351	8.07441	8.90887	8.269	8.38996	8.73828	9.02677	8.89228
Rs008440	0.158946	0.095813	0.096666	0.181221	0.215893	0.416612	0.398807	0.498153	0.389026
Rs008450	2.21883	1.75578	1.78328	1.44309	2.1504	1.43362	1.74174	1.62268	1.26788
Rs008460	5.21708	4.54962	6.26579	5.26122	6.9772	4.02083	3.30502	2.17508	3.82212
Rs008470	33.9821	38.7904	38.5615	29.5806	31.0875	30.8627	26.2987	27.4663	29.3538
Rs008480	3.0708	3.60249	3.3012	2.87799	2.68129	2.23304	1.82146	1.59491	1.4885
Rs008490	11.7991	11.4864	12.4419	9.0777	10.7351	10.3475	10.7863	9.21412	10.9685
Rs008500	17.9349	16.0138	17.3672	13.1363	15.074	11.8698	22.9684	16.2526	19.0704
Rs008510	0	0	0	0	0	0	0.113582	0.089239	0
Rs008520	28.6399	29.5102	27.6187	26.939	26.4367	27.5291	38.6885	30.7789	33.2427
Rs008530	0.951884	1.06601	1.16498	1.08571	1.54736	0.964324	0.433566	0.218125	0.940949
Rs008550	3.93038	3.36122	2.90727	3.82385	4.92093	4.28309	1.58942	2.03644	2.53994
Rs008560	0.108416	0.125122	0.099239	0.124996	0	0.055059	0	0.160486	0.122211
Rs008590	1.13659	0.710488	0.602941	0.888213	0.595822	1.09431	0.645244	0.949396	1.20892
Rs008610	2.97649	2.87847	2.59452	3.26933	3.51291	2.65419	2.96174	2.35476	3.24626
Rs008630	0.096979	0.124284	0.062497	0.243961	0.268505	0.133196	0.162326	0.290938	0.266762
Rs008640	40.331	34.9619	34.5659	37.073	39.4736	35.0998	31.5369	29.9991	34.8406
Rs008650	4.34534	4.42893	4.24549	15.4051	14.2273	13.9523	12.6224	12.8862	13.9322
Rs008660	24.783	23.7715	26.6773	25.8178	20.3485	26.141	43.5731	46.0401	46.5154
Rs008670	2.91074	2.31952	3.08942	2.55649	2.62531	2.81124	3.63097	4.06987	3.64782
Rs008680	17.4385	18.3983	18.831	15.858	15.1411	14.9851	19.3939	18.6806	16.8207
Rs008690	21.6543	20.2196	22.9129	27.3937	30.3261	29.0156	31.1286	28.3462	24.5353
Rs008710	2.56866	2.60985	2.50208	1.35254	1.28204	1.58487	1.99382	2.06779	2.23657
Rs008720	1.60297	2.13813	1.31425	1.64821	1.22143	1.46159	1.38691	1.1065	1.08718
Rs008750	4.56408	4.88571	4.49364	2.69131	1.40505	1.83771	2.89206	2.93776	2.43176
Rs008760	3.45842	4.33711	4.82622	1.90959	1.26606	1.81064	4.49837	4.96116	3.13234
Rs008770	21.9774	22.2366	21.4652	16.9814	18.2386	17.5662	22.3633	18.849	19.0011
Rs008780	9.68128	9.02183	9.92113	4.78904	3.01284	4.60296	7.90645	7.54747	6.62838
Rs008790	3.55182	4.04121	3.82927	4.54331	7.38018	4.72539	5.4777	4.48525	4.76967
Rs008810	0.33731	0.54094	0.386572	0.815667	0.38563	0.839309	0.612448	0.945648	0.826808
Rs008820	3.53882	3.13108	3.14345	3.20476	2.7635	2.56525	3.52266	2.7918	3.21425
Rs008830	0.740473	1.02906	0.790532	0.210759	0	0.243639	0.223002	0.454191	0.267201
Rs008840	30.7447	29.3121	32.1393	23.8257	23.3129	27.2751	32.7012	34.2358	30.6403
Rs008850	73.0397	71.1561	75.8299	92.5465	100.739	107.533	117.355	120.509	113.845
Rs008860	0	0.053833	0.003984	0.089671	0.094597	0.016945	0	0	0.072778
Rs008870	22.2437	22.653	23.905	8.65093	9.71342	8.5579	4.22824	3.65572	4.38882
Rs008880	1.73737	1.53952	1.72558	1.60593	1.86201	2.07474	1.60604	1.7602	1.72677
Rs008890	1.43965	1.74227	1.46107	3.88361	3.51383	4.1627	4.00462	4.08365	4.09851
Rs008900	0.976163	0.914514	1.58346	1.75594	1.45145	1.48068	0.920898	1.28567	1.35578
Rs008920	0.200873	0.248981	0.109129	0.078582	0.137496	0.180971	0.151291	0.114934	0.131158
Rs008930	5.12891	5.8134	5.70037	10.9929	9.74104	11.2954	5.1994	5.00897	7.75195
Rs008940	0.120474	0	0.166474	0.131728	0.099434	0.111333	0	0	0
Rs008960	2.15627	2.33601	1.68535	5.49089	4.28474	3.98154	2.13194	2.60365	3.57224
Rs008970	0	0	0.066346	0	0.122954	0.098402	0	0.110319	0
Rs008980	4.82705	5.37417	4.76617	2.34053	3.65675	3.14203	4.0843	4.94747	3.18853
Rs008990	0.104494	0.148115	0.133269	0.11969	0.206284	0.126562	0.149757	0.081575	0.175875
Rs009000	1.57825	1.60048	1.43187	1.97786	1.68233	1.73985	1.33254	1.79534	1.25245
Rs009010	0.092825	0.041564	0.055055	0.070257	0.108575	0.174407	0.198809	0.164754	0.107662
Rs009020	1.4784	1.53589	1.36718	1.66564	1.19911	1.22782	1.0847	0.851215	1.02452
Rs009030	91.872	104.365	103.398	89.0303	93.134	96.6661	75.2982	71.1535	72.8331
Rs009040	55.6235	56.4227	53.9235	53.6513	68.1038	58.6227	52.3743	49.6578	48.5074
Rs009050	33.0467	37.8602	31.3734	35.8764	23.4785	32.9142	26.5834	26.636	28.8574
Rs009060	0	0.068683	0.037702	0.071339	0.197412	0.12743	0	0.157699	0
Rs009080	129.632	125.459	137.711	90.4668	90.3445	92.6162	55.8491	52.9198	55.188
Rs009100	136.017	131.441	144.381	95.7319	95.5147	98.0663	57.9502	55.3723	57.8341
Rs009110	0	0	0	0	0	0	0	0	0
Rs009130	26.8551	26.1732	25.4928	24.3626	33.2853	25.6183	23.6483	21.7122	23.9585
Rs009140	0	0	0	0	0	0	0	0	0
Rs009150	2.0515	2.41482	2.24672	2.28621	1.63787	2.18823	1.74128	1.8496	2.57686
Rs009160	10.7964	10.6736	11.228	9.67754	9.48204	10.2985	12.0494	12.455	10.5415
Rs009180	10.0178	10.3608	11.4062	7.66354	7.14275	7.05993	7.95428	8.93903	8.85317
Rs009190	20.4987	20.4231	22.9901	22.4958	24.4909	22.8484	25.7606	24.5565	24.189
Rs009200	20.9972	23.5	20.3509	15.2325	16.413	16.0317	13.9784	12.9521	14.2361
Rs009210	3.97957	3.86041	3.56071	4.00897	5.63196	4.25988	1.68588	1.74964	2.02192
Rs009230	12.9436	11.4469	12.0519	10.2922	10.9035	10.7668	12.4609	12.7583	10.1383
Rs009240	0.060838	0.092492	0.088098	0.126007	0.131921	0.125611	0.103555	0.023645	0.11153
Rs009250	1.01994	0.752432	0.712961	1.3788	1.86817	1.32873	1.68039	1.29804	1.28377
Rs009260	1.10236	1.19818	1.43746	1.66422	1.48688	1.29717	2.66062	3.62314	3.5288
Rs009270	0.984981	1.57274	1.31709	0.156704	0.142528	0.123784	0.634398	0.42727	0.270002
Rs009290	0.101949	0.131183	0.17469	0.055191	0.232795	0.167986	0.189074	0.29769	0.129423
Rs009300	20.6273	17.9945	20.536	24.3994	32.6132	26.5576	22.9395	24.0564	21.2886
Rs009310	67.6287	72.6726	71.173	60.1854	67.8455	63.1791	71.4065	65.9519	66.8116
Rs009320	0.668237	1.02267	0.798017	0.820679	0.94143	0.933656	0.469117	0.683475	0.977063
Rs009330	0.868887	0.63168	0.786893	1.10925	1.09282	1.01536	1.32334	1.41953	1.27367
Rs009340	2.6868	2.90959	2.40513	2.73962	3.04906	3.43478	3.94588	3.42702	3.0668
Rs009350	30.4475	29.2481	23.2912	32.8415	26.6543	30.5554	29.462	29.4328	35.023
Rs009360	6.48013	6.10114	6.80123	9.1122	11.199	10.0014	9.85985	9.59122	9.12289
Rs009370	0.143757	0	0.026233	0.134124	0.050106	0.026109	0.089368	0.037959	0.066925
Rs009400	1.58869	1.64987	1.37562	2.1057	1.60451	1.72566	1.43243	1.53143	1.36217
Rs009410	0.125126	0.094582	0.788347	0.965853	0.588114	0.425564	0.283574	0.117538	0
Rs009420	17.1903	17.3827	15.0548	28.4029	20.6172	22.5957	16.2346	15.4378	17.3245
Rs009430	0.084137	0.132684	0.056843	0.200117	0	0.20438	0.298183	0	0.165056
Rs009440	3.11105	2.81279	3.30052	2.94548	3.58367	2.57383	2.04454	2.45943	1.66308
Rs009450	37.8838	36.9817	40.9068	34.1794	37.3843	36.7162	41.9614	44.2541	35.9985
Rs009460	0.799317	1.05664	1.24353	1.50051	1.37739	1.10434	1.27865	1.58204	1.64386
Rs009470	6.1396	5.3179	5.97142	5.77478	6.6324	6.31646	6.28874	5.96863	5.25179
Rs009480	2.25133	2.1485	1.93846	3.24865	2.64867	2.8032	2.68807	3.61951	2.04322
Rs009490	13.5913	14.0511	12.5587	14.632	19.4827	16.4916	17.539	16.7983	18.5338
Rs009500	148.055	160.02	146.757	219.386	203.762	229.099	182.326	192.959	202.305
Rs009510	0	0	0	0	0	0	0	0	0
Rs009520	0	0	0	0	0	0	0	0	0
Rs009530	15.5427	17.627	15.6123	15.7461	15.8903	16.805	21.6259	23.5444	18.8127
Rs009540	304.777	333.264	336.876	424.864	380.065	393.165	336.207	320.916	390.384
Rs009550	0	0	0	0	0	0	0	0.100775	0
Rs009560	0	0	0	0	0	0	0	0	0.062447
Rs009570	0	0	0.119499	0	0	0	0.114557	0.001241	0
Rs009580	79.9664	92.9681	96.1917	105.281	93.5061	111.166	88.222	91.4443	97.4447
Rs009590	0.303491	0.248397	0.194667	0.176369	0.216038	0.326064	0.703368	0.503118	0.54403
Rs009600	0.693086	0.847147	0.797565	1.759	1.81194	1.63478	1.88583	1.56045	1.78055
Rs009610	2.10429	2.43425	1.99429	7.73849	5.83802	6.06865	9.03461	6.78602	8.79112
Rs009620	7.78611	9.61818	8.55877	15.9135	13.3325	12.9512	3.42692	3.59725	3.91978
Rs009630	9.10431	8.55127	8.35969	12.0657	11.7156	11.006	9.02665	10.6775	11.3569
Rs009640	0.645163	0.675008	0.502387	0.466012	0.41305	0.42772	0.394266	0.340106	0.437587
Rs009650	13.5141	14.6257	13.0778	13.0007	13.1781	13.7398	13.3791	12.9724	11.7813
Rs009660	4.5387	5.54896	5.4086	7.55033	6.51308	7.41139	5.72366	6.5721	6.58361
Rs009670	9.11712	10.2272	9.6267	4.80801	4.58572	4.79244	6.31887	6.51129	5.86817
Rs009680	2.43046	1.51457	1.87184	2.85485	2.57165	3.16296	1.68203	1.66748	1.57309
Rs009690	20.8059	21.4959	21.4897	21.4224	24.0454	22.3712	14.9653	15.3659	14.8868
Rs009700	39.9359	41.3657	43.7185	45.5094	38.0239	44.086	42.4066	43.0446	43.7504
Rs009710	19.388	20.5007	20.1692	18.3594	18.0552	18.244	21.5903	21.0689	20.5456
Rs009740	12.3424	13.5367	11.2548	31.8992	26.1188	31.2174	30.1321	30.4061	34.4885
Rs009750	1.22215	0.995346	1.04584	0.713088	0.780203	0.686473	0.746878	0.681193	0.571397
Rs009760	48.98	45.6985	49.5996	38.6028	46.1255	43.1078	47.0196	42.4475	40.779
Rs009770	2.0411	2.49879	2.4677	4.01838	3.28357	4.29946	3.61884	4.04013	4.27066
Rs009780	1.19015	1.03769	0.909632	1.51998	1.00784	1.1682	2.31615	2.55791	1.99176
Rs009790	2.25357	2.7519	2.51971	2.52463	2.38698	2.87197	1.86698	2.38212	2.39622
Rs009800	3.49984	4.29029	3.49307	4.11173	2.58063	3.47267	3.3418	2.73369	2.75083
Rs009810	0	0	0	0	0.054249	0	0	0	0
Rs009820	14.8661	14.5865	18.1144	5.86972	4.61097	5.49556	8.11188	10.2651	6.7158
Rs009830	1.73008	0.952058	1.75671	0.565092	0.529239	0.700057	1.15734	1.59589	0.858248
Rs009840	75.9909	77.8454	79.6414	50.9421	51.7572	53.273	53.9617	56.1733	53.22
Rs009850	38.4376	40.3982	39.4727	28.6648	25.2976	30.0545	28.3281	28.9055	26.3866
Rs009870	12.5347	12.8944	13.802	10.2504	9.42033	10.866	8.92724	8.98231	8.08459
Rs009880	1.58291	1.75409	1.54158	0.809778	1.07503	0.91296	1.06239	1.08115	0.908929
Rs009890	0.19495	0.259596	0	0.107164	0.162635	0.111982	0.197546	0.114731	0.269898
Rs009900	31.3258	21.402	41.4073	101.019	205.381	127.032	105.873	90.9262	109.17
Rs009910	195.988	197.331	205.473	285.368	469.636	280.686	289.155	293.444	331.873
Rs009920	0.099565	0.302511	0.089371	0.114455	0.13711	0.18168	0.375305	0.126886	0.355017
Rs009930	1.09419	1.05429	0.702091	0.666601	0	0.738851	0.532977	0	0.537554
Rs009940	62.2494	54.0273	47.5354	37.6222	32.9204	34.9882	33.5855	37.0604	34.7901
Rs009950	0	0	0.040368	0.063545	0	0	0	0	0
Rs009960	0.166841	0.258176	0.302732	0.284146	0.33694	0.886926	0.245765	0.846968	0.736177
Rs009970	49.9424	56.8534	57.7021	61.6471	53.6834	60.7785	66.9369	62.429	60.987
Rs009990	1.22347	1.56786	1.70718	0.882873	0.748941	1.27093	1.14829	1.84149	1.60265
Rs010000	21.7786	19.9971	21.9496	20.1833	18.8332	20.4198	21.3775	22.2643	22.4795
Rs010010	0	0	0	0	0	0	0	0	0
Rs010020	0	0	0	0	0	0	0	0	0
Rs010040	5.52316	4.85317	4.84641	5.1072	4.23058	3.56733	4.3511	4.01115	4.21036
Rs010050	0.109127	0.121171	0.082378	0.135642	0.077198	0.086296	0.093787	0.084717	0.110602
Rs010060	7.15837	7.71635	7.41221	2.2945	1.72616	2.78393	1.57312	1.33325	1.87781
Rs010070	1.0856	1.22248	1.65267	0.656803	0.740777	0.625848	0.725747	0.55639	0.628027
Rs010080	0.485663	0.475022	0.459732	0.654547	0.499378	0.52584	0.785645	0.809442	0.583731
Rs010090	4.64057	5.41644	4.77191	4.36258	4.35948	4.85403	5.07489	5.35776	5.69605
Rs010110	0.667754	0.62859	0.492913	0.361935	0.500672	0.525579	0.939759	0.77903	0.661008
Rs010120	4.99739	4.6848	5.13243	3.16059	3.18572	4.57149	4.75554	4.65444	5.11098
Rs010140	0	0	0	0	0	0	0	0	0
Rs010150	0.197477	0.364006	0.428268	0.259381	0.328128	0.324737	0.333217	0.251805	0.224524
Rs010160	11.6804	10.9706	11.2804	11.5497	11.8352	12.878	13.294	13.2949	10.9098
Rs010170	5.91626	6.57728	5.41491	6.8459	5.36291	7.04932	7.97267	7.50272	8.40433
Rs010180	11.7498	10.339	11.2777	13.4203	10.7539	11.1476	13.8308	12.2045	10.7537
Rs010190	3.15939	3.59419	3.91061	1.81959	2.00733	2.33449	0.764301	1.09594	1.03916
Rs010200	0	0	0	0	0	0	0	0	0
Rs010210	27.8293	27.8448	28.2304	26.6157	24.8145	25.2799	34.4172	30.8653	29.9592
Rs010220	0	0	0	0	0	0	0	0	0
Rs010230	0.619274	1.05235	0.545513	0.659592	0.882282	0.666881	0.564969	0.911482	0.778577
Rs010240	1.05934	1.49314	1.01292	0.634924	0.82114	0.997621	1.06269	0.977882	0.934412
Rs010250	5.92054	6.12893	6.13492	6.508	6.04629	6.6701	5.08455	6.18665	5.7589
Rs010260	1.6612	1.6388	1.86094	1.44955	1.73933	1.70357	1.65604	1.65902	1.53473
Rs010270	6.04972	6.3092	6.77	5.91615	6.58291	6.3674	4.21505	3.89016	4.36766
Rs010280	0	0	0	0	0	0	0	0	0
Rs010290	1.58195	0.842286	0.91276	0.654437	0.520727	0.468264	0.420099	0.162715	0.43023
Rs010300	11.7669	11.5882	12.9481	11.9842	10.9584	10.7089	9.95742	11.4053	10.9988
Rs010320	32.6797	39.5766	31.9852	43.5908	35.9692	45.0447	48.4087	52.0924	55.001
Rs010330	11.7139	10.6707	12.7507	10.772	10.8944	11.6689	10.5225	10.4777	10.8347
Rs010340	11.7739	11.6157	11.5278	10.7313	11.6917	11.2991	8.31949	9.35331	9.68845
Rs010360	4.14047	3.87735	5.54161	4.97565	6.06192	4.48451	4.45894	4.49259	3.89497
Rs010370	3.40694	3.72801	2.33958	2.32755	3.05421	2.43527	2.01556	2.24939	2.47173
Rs010380	1.32073	1.33507	0.899776	1.24347	1.73574	1.73459	1.90717	1.45404	1.53189
Rs010390	11.1982	12.4276	11.2213	6.82891	6.22493	6.66815	5.15348	4.95673	4.53552
Rs010400	22.1938	21.9803	24.7859	23.0524	22.9756	25.1902	27.5692	28.9964	24.0403
Rs010410	0	0	0	0	0	0	0	0	0
Rs010420	2.46554	2.65671	3.1257	2.3766	1.72527	2.12661	2.15154	2.48838	1.45403
Rs010430	0.04589	0	0	0.101751	0	0	0	0	0
Rs010440	0.333321	0.191091	0	0.149231	0	0.096383	0.165339	0.32068	0.116388
Rs010450	30.6613	38.5987	39.8651	80.3362	53.2753	73.8255	97.0235	89.2226	100.749
Rs010480	0.061153	0.030554	0.021752	0.101195	0.042337	0.098565	0.079287	0.054665	0.043516
Rs010490	98.442	92.0798	109.072	84.4795	87.8278	89.7276	130.427	124.703	105.621
Rs010500	36.0463	37.2944	36.4731	39.7979	38.2211	40.318	45.6244	47.4285	48.7215
Rs010510	7.43527	9.66207	8.38617	6.03716	6.21761	5.14225	5.46214	4.49878	4.72241
Rs010520	15.0271	14.4629	16.3846	13.6722	14.142	14.6078	12.8652	13.3585	11.6925
Rs010530	0	0	0	0	0	0	0	0	0
Rs010540	0	0	0	0	0.025665	0	0	0	0.021313
Rs010570	0.322546	0.278619	0.091768	0.588347	0.57917	0.713119	1.18678	0.994592	0.903941
Rs010580	9.31581	9.95893	9.7648	8.27612	8.36814	7.71001	7.63691	7.58987	8.66725
Rs010590	0	0.067907	0	0.088533	0.208352	0.217053	0.035095	0.009333	0.045829
Rs010600	44.3679	55.6304	54.517	43.2393	37.3543	47.9846	50.0732	59.7244	62.0605
Rs010610	10.4343	9.47386	10.5724	11.6356	12.375	11.2764	9.32743	9.9273	11.4452
Rs010620	8.60936	7.56502	7.3542	6.63807	5.55239	7.11721	6.82747	7.81327	6.1048
Rs010630	1.80538	0.849072	1.1231	0.841264	0.794091	0.988808	0.766422	0.639903	0
Rs010650	5.8204	3.43656	3.85574	2.79168	2.75628	2.63154	2.35521	1.93058	2.24453
Rs010660	1.76403	2.70487	2.61745	0.759293	0.489847	0.998597	0.263507	0.671279	0
Rs010670	0	0	0	0.071723	0.147616	0.060373	0.295476	0.131746	0.239691
Rs010680	55.7232	56.8438	50.6544	74.0751	73.7396	76.1819	64.2774	72.3584	73.7576
Rs010690	7.56926	8.08618	6.76447	8.10376	5.92014	7.67875	8.98768	10.6357	11.5581
Rs010700	23.6719	30.8234	24.5763	71.6491	59.0198	70.9945	81.8052	73.3871	76.7943
Rs010720	14.6448	15.4836	15.3004	15.4508	12.2687	11.9627	11.646	12.9864	16.1491
Rs010730	8.31187	7.60592	8.798	8.86806	8.97671	9.78457	11.2909	12.5102	10.3451
Rs010740	11.6397	10.788	10.952	12.3499	15.904	13.0285	9.2782	9.76124	11.1332
Rs010750	0.558806	0.76414	0.874701	0.610132	0.705319	0.749432	0.922008	0.431787	0.339601
Rs010760	14.6637	13.0494	14.5343	10.8648	10.0709	11.9	20.7129	19.4336	15.3415
Rs010770	19.6963	19.162	20.152	15.4469	17.7861	16.7716	18.8036	20.0868	17.722
Rs010780	38.6731	40.0453	36.6467	59.0566	50.7191	59.9812	63.3206	72.9816	75.3178
Rs010800	0	0	0	0	0	0	0	0	0
Rs010810	0.122625	0.121712	0	0	0.25762	0.09404	0.12528	0.051869	0
Rs010820	2.14658	2.27097	2.29972	2.17789	2.22842	1.94679	1.67251	2.01347	2.1589
Rs010830	124.209	122.803	121.752	110.585	117.803	119.181	103.429	108.539	106.952
Rs010840	57.9498	67.8305	65.0915	28.4309	30.4377	30.0442	33.6224	35.4837	36.8689
Rs010850	14.4948	13.1016	13.3714	16.6167	16.7417	16.076	14.5009	15.3461	15.2441
Rs010860	0.117485	0.13504	0.031175	0.038486	0.061436	0.016623	0	0.100659	0.048732
Rs010870	22.708	20.9067	20.7736	21.918	24.6951	23.5412	22.429	22.3584	25.2879
Rs010880	1.82836	1.47075	1.64051	2.1992	1.91861	2.15028	2.24419	2.60496	2.15796
Rs010890	3.07062	3.48556	2.85794	2.86091	2.77402	3.17596	3.86567	3.72826	3.66119
Rs010900	26.5712	25.2483	26.1577	25.8377	25.8537	26.947	31.0409	32.7554	27.237
Rs010910	10.2278	11.5585	11.8249	4.86833	4.07952	4.89912	4.1266	3.62226	4.44655
Rs010920	3.63157	3.43112	4.30624	2.4115	2.516	3.6254	11.9746	11.1004	8.51345
Rs010930	3.29558	3.07321	2.96859	8.26406	6.57722	5.97005	0.968867	0.991174	1.03754
Rs010940	11.0908	10.9786	10.9743	12.7028	12.1584	13.7181	14.4062	14.4217	11.6008
Rs010950	3.64523	3.11477	3.29937	3.2102	4.35987	3.41863	3.32953	3.74568	2.87936
Rs010970	1.7402	1.35086	1.60235	1.71934	2.1264	1.73596	0.874233	0.981167	1.49849
Rs010990	51.9861	50.9094	52.8227	52.539	47.5484	50.372	42.7616	45.5118	41.9029
Rs011000	0.895539	1.15922	0.89093	0.688424	0.319488	0.556357	0.776526	0.54209	0.547252
Rs011010	0	0	0	0	0	0	0	0	0
Rs011020	0	0	0	0	0	0	0	0	0.029518
Rs011030	3.77745	3.93001	3.69273	4.59759	8.73701	8.13845	4.21118	5.4663	4.26393
Rs011040	6.22649	6.35651	6.03984	9.75481	9.60358	9.55854	7.24452	7.92396	8.09015
Rs011050	0.140202	0.128969	0.130075	0.174159	0.152164	0.15736	0.219896	0.171878	0.20886
Rs011060	8.87497	10.5811	9.22655	8.04609	8.82945	9.48262	12.2019	10.6504	9.78673
Rs011070	1.18809	1.36186	0.664427	0.985035	0.54855	0.742267	1.3429	1.35392	1.77509
Rs011080	0.697367	0.781013	0.72252	1.05032	0.83422	0.843893	1.02111	1.03825	0.770513
Rs011090	1.26992	1.23836	1.17525	0.837041	0.475158	0.788752	2.74075	2.71882	1.53441
Rs011100	0	0	0	0	0	0	0.073022	0	0.054877
Rs011110	2.3167	2.48043	3.10121	10.4705	15.3151	10.7991	10.14	10.0931	11.6477
Rs011120	0.093136	0.112762	0.098768	0.108822	0.28998	0.336704	0.37274	0.23197	0.281404
Rs011130	0.086105	0.015715	0	0	0	0	0	0	0
Rs011140	3.45164	3.57226	3.48273	3.36787	3.88906	3.78092	3.38735	3.5852	2.80851
Rs011160	0.09981	0.077094	0.030444	0.061371	0.065029	0.045049	0	0	0
Rs011180	0.053538	0.027511	0.022646	0.015682	0.103321	0.032938	0.053203	0	0
Rs011190	0	0	0	0	0	0	0	0	0
Rs011200	9.36453	9.67118	9.49236	8.46916	8.32716	7.34832	5.44932	5.62807	6.67083
Rs011210	25.4706	26.9716	26.8866	21.9901	22.8322	23.112	21.8091	22.6382	22.4014
Rs011220	3.88556	4.26003	3.55199	10.8664	7.64339	10.5433	11.5527	11.7493	14.9117
Rs011230	2.40254	2.7292	2.55786	12.8753	7.24932	11.3636	12.4466	12.4099	14.0469
Rs011240	5.3282	5.16062	6.26669	5.81905	4.93907	4.38136	4.94732	5.47218	5.4134
Rs011250	8.4822	8.59883	8.43687	9.00066	9.4055	8.18743	9.92125	8.45302	9.10019
Rs011260	0.269168	0.350907	0.294285	0.513184	0.730973	0.179338	0.598565	0.653816	0.566895
Rs011270	0.237171	0.336176	0.277255	0.47339	0.694816	0.138022	0.560781	0.583172	0.546611
Rs011290	237.683	213.953	239.317	210.775	222.189	227.689	294.5	249.861	248.242
Rs011300	13.282	13.3859	14.0945	14.5364	12.727	12.2602	14.2017	12.7268	14.6467
Rs011310	20.0881	20.4595	22.0703	25.2901	26.7346	28.6577	32.9268	30.3901	25.9423
Rs011320	21.9558	22.6636	23.5416	27.7835	32.8873	27.4548	34.0262	33.1605	35.2648
Rs011330	0.305	0.363704	0.620806	0.362039	0.425497	0.358452	1.20115	0.845008	0.796008
Rs011340	7.84925	6.88141	7.52015	5.83725	4.71325	6.10113	5.11061	5.54253	5.29333
Rs011360	12.0798	10.5236	10.1044	13.4532	10.0499	13.9244	18.5669	21.4293	15.1796
Rs011370	13.8139	14.8274	15.7926	9.40729	8.55363	9.99234	10.0087	10.6593	9.75268
Rs011380	21.9947	22.6514	20.6557	18.3341	21.1577	16.4812	13.6285	12.1066	13.5023
Rs011390	4.04214	3.92424	4.24113	3.1775	3.38649	2.96348	2.89381	2.30128	2.36819
Rs011400	6.58279	6.35159	6.92637	5.38546	6.98754	6.72456	9.52648	9.68829	9.0811
Rs011410	0	0	0.200485	0.046023	0	0.157314	0.142003	0.118061	0.16103
Rs011420	0.061898	0.056131	0	0	0	0	0	0	0
Rs011430	63.4504	78.5275	78.1924	19.9421	14.0797	20.0162	13.6975	12.0985	14.7103
Rs011440	0.14481	0.064012	0	0.082666	0.055694	0.142569	0	0	0
Rs011450	0	0	0	0	0	0	0	0	0
Rs011460	0	0	0.087618	0	0.055122	0	0	0.033629	0
Rs011470	0.149266	0.179107	0.277019	0.08806	0.165172	0.290879	0.135859	0.088197	0.196973
Rs011480	0.249201	0.309732	0.506172	0.043452	0.143417	0.286634	0.620014	0.361162	0.435837
Rs011490	0	0	0	0.002734	0	0	0	0	0.126553
Rs011500	0	0	0	0	0	0	0	0	0
Rs011510	0	0	0	0	0	0	0	0	0
Rs011520	0	0	0.033571	0	0.050233	0	0.033558	0.002091	0
Rs011530	0	0	0	0	0	0	0	0	0
Rs011540	45.837	51.7477	48.0025	84.6257	70.1607	85.4467	71.341	75.2171	75.7186
Rs011550	6.56183	7.01343	6.56947	10.884	10.9203	12.956	11.0399	11.2445	10.1369
Rs011560	0	0	0	0	0	0	0	0	0
Rs011570	0	0	0.062914	0.071819	0	0	0	0	0
Rs011580	0	0.049695	0	0	0	0	0	0	0
Rs011590	22.6377	23.1219	24.2543	19.0147	20.8285	19.0657	19.6771	19.4487	18.7066
Rs011600	3.3918	0.96783	1.3852	0.143005	0.107483	0.253594	0.656397	0.615625	0.77875
Rs011610	0	0	0.049333	0	0	0	0.070321	0.110341	0.069571
Rs011630	11.7449	11.798	11.3779	13.4019	12.5093	14.5979	8.664	9.9837	8.72731
Rs011640	21.3887	21.7824	23.4508	22.5789	22.3734	22.7559	22.0053	23.1764	22.6712
Rs011650	0	0	0	0	0	0.04189	0.106864	0.026696	0.083355
Rs011660	7.09036	6.70395	5.72083	5.75855	5.23737	4.62138	3.5441	3.16913	4.56672
Rs011670	12.9985	13.9791	13.3495	13.4167	13.045	13.8042	11.4701	12.1079	12.768
Rs011680	14.2488	14.1691	12.7879	11.6939	13.1483	11.6502	11.1832	9.27465	11.6246
Rs011690	3.93573	3.90909	2.88631	1.59172	2.83997	2.35433	4.29037	4.39444	2.9799
Rs011700	0.710782	0.837079	0.899352	0.774589	0.89315	0.807787	1.22348	1.07578	0.807067
Rs011710	10.2739	9.73586	8.76463	5.69231	5.2362	6.66654	5.34131	4.02291	6.41364
Rs011720	2.43149	2.05535	2.10736	8.17428	4.25151	6.05127	3.0574	3.56262	4.45544
Rs011730	37.7937	43.7917	37.3896	55.1327	57.4171	56.048	70.2709	63.4725	84.2468
Rs011750	62.5557	61.4141	52.6622	57.2736	52.5776	52.6471	51.8148	48.612	54.3622
Rs011760	0.300073	0.278698	0.146898	0.06643	0.311107	0.162974	0.363478	0.231082	0.278457
Rs011770	11.1867	12.0933	11.4318	10.3629	8.58616	11.1612	11.4513	13.2855	12.5221
Rs011780	22.2343	25.9099	23.9235	22.7452	21.502	21.6618	20.7487	19.8499	23.4084
Rs011790	26.4841	26.8024	26.6097	24.528	24.948	25.1793	27.3577	28.841	27.4059
Rs011800	1.70829	1.87932	1.96176	1.46356	1.36204	1.81753	3.09423	2.64198	2.67595
Rs011820	34.6184	39.575	38.0877	24.731	24.2373	25.1274	18.6434	19.9299	20.9874
Rs011840	2.79316	2.17462	2.19617	3.33776	3.52177	2.32794	1.60452	1.88815	1.99655
Rs011850	4.30538	3.81416	3.3169	8.27698	7.74651	10.4687	14.495	16.3885	13.6026
Rs011860	0.894409	0.834397	0.45477	1.77952	1.25049	1.48954	1.4648	1.45718	1.48863
Rs011870	0	0.076575	0.043814	0	0.06265	0.084517	0.138884	0	0
Rs011880	9.72356	9.96504	9.67619	7.77417	7.24163	8.53074	6.50717	7.87242	6.90975
Rs011900	1.4444	2.13173	1.75507	1.05308	1.17417	1.50211	1.09146	1.38711	1.39853
Rs011910	7.69288	10.3254	8.8355	9.7827	8.65972	7.86052	8.21964	8.0802	7.50277
Rs011920	118.063	97.9395	105.997	107.32	149.993	100.118	62.6792	57.5328	63.7627
Rs011930	0.045116	0	0	0	0	0.052674	0	0	0
Rs011940	4.30808	5.19269	5.07049	9.78265	8.30765	10.9869	12.1911	18.4769	14.7248
Rs011960	0.917808	1.0195	0.812186	0.896962	1.12541	1.00093	2.13596	1.84924	2.11614
Rs011970	53.9849	51.3266	58.7871	50.0524	53.2921	54.4075	59.931	58.4154	60.7588
Rs011980	8.16441	7.59758	7.19521	7.91542	9.77327	9.05118	8.27903	7.74554	7.08578
Rs011990	4.44451	4.43996	3.81369	2.64995	3.02243	3.57056	3.12025	2.59179	3.05597
Rs012000	25.6913	30.3214	28.0984	14.3555	11.0033	13.3555	10.7531	10.067	11.2647
Rs012010	1.48227	1.39381	1.76054	1.93157	1.70688	1.59934	1.98748	2.11529	1.78184
Rs012020	8.84523	9.32357	9.75458	11.3758	10.483	12.5545	13.6861	12.8315	11.2931
Rs012030	3.77053	4.3251	4.86353	2.98848	3.00306	3.10376	3.0872	2.94051	3.23652
Rs012040	53.5195	47.4354	53.7087	30.7322	39.3536	31.8436	44.7769	37.1063	37.1799
Rs012050	4.8773	4.03664	4.59904	3.93569	3.86525	3.60224	3.16379	3.35015	3.65002
Rs012060	0.07686	0	0	0	0	0.042106	0	0	0
Rs012080	1.0294	1.24688	1.53884	1.04803	0.955925	0.625569	1.42232	1.25704	1.39583
Rs012090	1.40462	0.929068	1.08556	4.91254	3.7052	4.47183	2.28001	1.79403	2.28937
Rs012100	15.4059	17.6418	14.2013	12.6259	10.66	12.9083	11.945	12.9963	13.5846
Rs012110	14.4942	13.7543	14.1645	10.7914	10.901	10.6737	11.9611	12.427	12.0566
Rs012120	2.2822	3.65339	2.25427	2.73973	1.80514	2.69607	2.7052	2.32958	1.39403
Rs012130	0.534509	0.60009	0.442017	0.702862	0.914139	0.649444	0.694265	0.425603	0.6855
Rs012150	9.6788	9.82079	9.75478	8.41775	8.51037	7.24184	4.57475	4.41864	4.16762
Rs012170	8.54634	8.91642	9.92859	7.60454	6.84528	7.61154	8.12976	6.73199	6.82667
Rs012190	1.67899	2.95015	2.02545	0.844456	0.867806	1.01163	1.48129	0.962662	0.925596
Rs012200	50.4709	55.8436	49.3012	69.9823	61.5927	68.218	55.7243	55.369	63.2941
Rs012210	0.688701	0.646307	0.374348	1.11474	0.90496	0.955214	0.780319	0.565617	0.658975
Rs012220	0.15963	0.252264	0.058878	0.143606	0.212275	0.179206	0.124066	0.048014	0.043115
Rs012230	0	0	0	0.209089	0.35724	0	0	0	0.145655
Rs012240	1.67737	1.3978	1.16084	2.02495	1.65007	1.64667	0.891518	1.09674	0.971657
Rs012250	79.8138	83.1893	90.2201	58.0437	57.2019	60.9583	56.661	59.7126	60.8016
Rs012260	4.17748	4.75688	3.57973	3.27531	3.23254	3.68096	3.23723	3.61749	3.89067
Rs012270	162.301	154.239	170.547	161.583	154.961	162.92	223.53	186.243	184.487
Rs012280	0	0	0	0	0	0	0	0	0
Rs012290	73.6522	72.0307	74.7495	69.6756	75.4141	73.475	73.6281	73.2536	71.8962
Rs012300	2.9519	3.63027	3.47698	3.43736	3.11041	2.59882	2.82797	3.37857	3.03997
Rs012310	0.859309	0.662066	1.17655	0.777761	1.08748	0.907147	1.06846	0.866935	0.979625
Rs012320	13.1029	12.1236	13.2366	15.5148	14.3408	14.2577	12.7311	13.0835	13.7912
Rs012330	5.54836	6.13746	6.48211	5.13033	5.80282	6.74012	8.26702	7.00983	6.42603
Rs012340	44.9777	49.2866	50.4335	44.4303	44.9025	45.3002	45.2216	43.5387	43.52
Rs012350	12.9459	13.2343	13.2596	9.86758	10.9108	9.44373	10.157	8.98218	8.95738
Rs012360	0.10399	0.082533	0.054778	0.081439	0.043262	0.070095	0.052774	0.057791	0.123269
Rs012370	4.14219	3.32836	5.37538	3.81715	4.64768	3.54553	4.7727	3.09738	2.64383
Rs012380	9.4866	9.03311	9.11648	7.27193	7.24761	6.4521	10.6824	11.8155	8.87736
Rs012390	2.72165	2.65279	2.63302	1.63316	2.43083	1.29908	3.21537	2.66322	2.62226
Rs012400	7.93703	9.13086	7.8587	7.11773	7.27114	8.72608	8.67785	8.79474	8.49776
Rs012410	1.0943	1.0834	0.997729	0.764831	0.51132	0.980227	0.992902	1.24208	0.974945
Rs012420	6.56404	7.32589	6.79322	5.15729	6.46864	6.39812	5.09272	6.02365	5.65252
Rs012430	7.51576	9.1903	7.95507	19.5036	14.6553	18.4642	16.6522	20.3119	23.2051
Rs012440	8.774	9.11371	8.70937	18.902	20.5003	19.8517	17.2252	19.1209	19.1111
Rs012450	5.23751	5.14937	5.03406	6.53817	5.66865	7.24589	6.89953	7.75036	6.80492
Rs012460	0.043091	0	0	0.152643	0.075253	0	0.109297	0.050144	0.169549
Rs012480	5.32912	4.85103	4.7428	2.10809	2.1974	2.3149	2.2905	2.13242	1.92372
Rs012490	26.948	29.0582	30.0622	32.1865	29.396	33.8368	35.5097	40.6912	34.2373
Rs012500	115.915	135.498	124.862	108.737	93.9718	105.494	65.9005	71.1381	77.3268
Rs012510	2.60932	2.85243	2.41052	2.51995	2.79291	3.00206	3.25331	4.38297	3.53558
Rs012520	170.302	157.8	177.349	182.487	209.873	207.737	231.36	243.754	204.674
Rs012530	5.44517	6.2406	6.50196	2.0783	2.43027	2.36397	2.95706	3.60005	2.32617
Rs012540	6.95869	7.71981	7.81648	7.48071	8.03679	7.8489	7.66883	8.30456	6.17828
Rs012550	0	0.116223	0	0	0	0.109882	0.079549	0.095238	0
Rs012560	0.603928	1.11493	0.748627	1.22145	1.09036	1.51263	1.34347	1.10375	0.991513
Rs012570	18.6629	16.381	17.9283	18.6441	20.8853	21.107	19.3243	19.0174	16.5771
Rs012580	0	0	0	0	0	0	0	0	0
Rs012590	1.47014	1.18833	1.53965	0.754306	0.728605	0.772438	1.78567	1.58364	0.515981
Rs012600	67.1434	88.3058	77.0383	27.1396	19.8964	30.7001	25.5495	29.8742	24.0269
Rs012620	4.69623	6.32028	4.86723	7.45851	7.43145	7.64513	10.067	10.0199	10.7791
Rs012630	8.67413	10.6031	8.74348	10.4965	8.52	11.6122	12.2328	12.017	11.0514
Rs012640	8.28463	8.34724	8.57865	11.538	14.3737	13.2758	10.9464	11.1215	10.6286
Rs012650	10.4266	8.30994	10.3166	10.0672	11.3686	11.0569	14.665	15.3318	12.0806
Rs012660	28.1205	28.1742	28.5995	20.4816	18.7527	19.8698	23.5633	26.2339	24.5038
Rs012670	1.98247	2.36189	2.26631	0.616963	0.585692	1.02114	0.351772	0.404585	0.483745
Rs012680	6.98922	6.62523	6.10867	6.37418	6.26144	8.06851	11.1324	10.682	7.85941
Rs012690	117.523	125.289	120.078	122.591	117.115	131.321	96.8516	99.4147	106.794
Rs012700	6.84645	7.45834	6.57099	2.53974	4.59125	3.89598	8.8043	6.84418	6.23785
Rs012710	0.783005	0.721877	0.769395	0.497047	0.831443	0.64347	1.13948	0.710204	0.84292
Rs012720	2.79178	2.07727	3.05699	2.60391	2.32165	2.65677	2.3324	2.78742	1.94225
Rs012740	51.0185	60.7909	55.5432	78.5196	74.7729	79.0611	63.358	61.4228	73.0984
Rs012750	6.34355	5.74806	5.57462	5.7607	6.47054	6.82371	7.34675	6.12026	6.6597
Rs012760	49.5365	52.8999	50.7473	44.4977	44.275	46.7822	42.9408	42.6951	46.4182
Rs012780	11.7687	11.0808	13.8609	7.0053	5.82347	8.53215	11.538	11.5321	10.2722
Rs012790	10.7487	11.7928	10.3645	10.1337	9.46442	10.3358	9.79706	10.1164	8.88965
Rs012800	0.005155	0.005639	0.022274	0.005246	0.004095	0.003074	0.003853	0.002714	0.005303
Rs012810	0	0	0	0	0	0	0	0	0
Rs012820	1.10038	1.57944	1.32733	1.08034	1.00782	1.5069	1.24937	1.36852	1.18
Rs012830	1.6111	1.73631	1.75247	1.05942	0.667074	1.1932	0.917696	0.691174	0.735643
Rs012850	160.025	163.135	176.404	145.114	135.754	174.621	227.973	232.561	240.128
Rs012860	2.59678	2.88329	2.51313	2.94683	2.50204	3.60878	3.27268	3.54054	4.17013
Rs012870	0.05102	0.039811	0	0	0	0	0	0	0
Rs012880	18.8386	19.8458	18.5747	29.0324	25.5564	28.8561	20.2332	19.7461	18.685
Rs012890	0	0	0	0	0	0	0	0	0
Rs012900	1.07869	0.681085	0.882612	0.185412	0.228473	0.419893	0.611478	0.523306	0.754725
Rs012910	0.508822	0.529291	0.599251	0.673499	0.41134	0.747773	0.593726	0.775493	0.589356
Rs012920	2.97032	2.9896	2.79084	2.54918	2.33213	2.62004	1.81446	2.02151	2.12824
Rs012940	16.4652	12.816	14.8028	24.5844	21.8554	24.5321	26.2451	27.0396	24.5421
Rs012950	0.503429	0.173049	0.301402	0.258055	0.11489	0	0	0	0.300996
Rs012970	13.1949	14.0337	14.4955	11.3718	8.98887	10.5317	10.1138	9.40253	10.837
Rs012980	22.3956	19.6122	21.6735	16.1572	16.7287	18.6946	28.8628	29.0408	23.1443
Rs012990	20.1106	19.4297	20.2134	19.2802	21.1052	20.2598	27.1354	26.5369	30.1627
Rs013000	3.90893	2.91895	2.8917	5.10719	3.53786	4.7563	7.60152	7.53071	8.54736
Rs013010	45.5553	45.5225	43.4469	43.3351	55.4311	44.2964	36.56	39.8816	54.8533
Rs013020	0.712435	0.552035	0.670199	0.703174	0.919079	0.737427	1.00568	0.957485	0.878216
Rs013030	31.4823	33.3755	32.9993	27.9136	28.006	23.7707	25.3479	23.1542	27.0252
Rs013040	5.17022	5.09686	4.99624	4.40942	2.99245	3.27116	4.51861	4.32952	3.94566
Rs013050	0	0	0	0	0	0	0	0.016112	0
Rs013060	41.2043	39.762	39.4559	35.3996	37.6219	38.4511	39.5491	36.1407	36.8789
Rs013070	3.37126	3.266	3.32113	3.54872	3.47885	3.56985	2.91523	2.91438	2.93706
Rs013080	6.51586	7.27565	6.35491	5.74329	5.96529	6.0782	4.07677	3.49253	3.54117
Rs013090	1.82001	1.49442	2.1745	1.44949	1.75618	1.48008	1.49663	1.45942	1.3189
Rs013100	20.0743	20.3668	21.0399	18.7253	18.1548	18.5976	18.3425	17.7163	16.8249
Rs013110	79.4839	91.7972	76.2316	123.506	101.066	126.237	94.941	93.8808	100.746
Rs013120	8.68374	9.12008	8.1257	8.09474	9.00436	8.79905	9.78791	9.50611	8.82847
Rs013130	2.88881	2.83875	3.22276	2.74495	3.2054	2.94479	4.21115	4.39847	2.72113
Rs013140	3.80649	4.9792	4.50818	3.70735	3.94212	3.86562	5.18736	5.49298	5.16498
Rs013150	22.1815	22.1881	20.4848	16.6249	17.4743	17.877	23.526	23.7198	21.2827
Rs013160	0.963646	1.30435	1.19223	1.7339	1.58928	2.28515	0.945277	0.876145	1.03859
Rs013170	13.6142	14.1579	13.1111	13.9024	12.5822	14.5902	11.6441	13.2979	11.2044
Rs013180	7.15796	8.51411	7.01989	6.58511	6.11584	7.34523	5.15224	5.34294	5.25087
Rs013190	0	0	0	0	0	0	0	0	0
Rs013200	7.10296	6.32673	6.85343	3.01148	2.18166	3.38139	2.81755	2.91047	3.2529
Rs013210	4.78493	4.65453	4.61184	5.6526	5.60625	5.46032	6.21893	6.43277	6.06395
Rs013220	1.75127	1.9196	1.74276	0.318962	0.260329	0.418225	0.837662	1.27807	0.758299
Rs013230	16.6443	19.2639	17.3589	16.4586	18.6962	17.0421	16.2304	16.0414	15.5976
Rs013240	5.84965	6.14341	6.51534	4.55388	4.99155	5.2131	5.90595	5.89152	4.90078
Rs013250	0.614291	0.143775	0.353112	0.518964	0.294579	0.42922	0.368901	0.358394	0.544308
Rs013260	13.8099	11.7303	14.5826	10.4432	11.5345	12.0632	19.7855	19.2261	18.1876
Rs013270	169.66	161.247	133.18	182.147	194.803	209.58	240.499	210.381	209.204
Rs013280	1.08557	1.14225	1.22626	1.15559	0.851729	1.43371	1.04814	1.15766	1.10261
Rs013290	12.4548	16.542	14.5835	7.22441	8.03304	8.00826	10.9586	10.4494	10.8947
Rs013300	1.45732	1.47501	1.14832	1.1151	1.33376	1.11357	1.04573	1.43442	0.881242
Rs013310	0.300233	0.515727	0.363511	0.367575	0.247605	0.554528	0.588311	0.95827	0.691416
Rs013340	1.0073	1.10884	1.09755	1.14661	0.953672	1.42836	1.04571	1.05469	1.18571
Rs013360	1.93452	2.06965	2.29974	2.38785	1.7964	1.94492	1.41621	1.94343	1.4433
Rs013380	2.9883	2.15375	2.61512	1.68877	2.55563	1.55428	0.61809	0.861004	0.674513
Rs013390	4.49899	4.53679	5.06974	4.06583	3.89798	4.82823	4.1691	5.06991	5.11232
Rs013400	0.640838	0.245208	0.204309	0.340805	0	0.148968	0.197289	0.224639	0.329115
Rs013410	2.59568	2.70312	2.96108	3.51197	2.37247	2.85375	3.09103	3.94262	2.90449
Rs013420	0.041515	0.013332	0.01696	0.000765	0	0.024964	0	0.010251	0
Rs013430	60.3455	71.2759	65.5041	79.5955	66.3667	80.8952	46.1108	57.1867	51.0421
Rs013450	11.2128	11.0459	12.4543	11.5178	11.3519	12.0081	12.1865	13.5552	11.7138
Rs013460	0.938459	1.37451	0.906018	1.77188	1.16879	1.68865	3.39462	4.50071	3.89969
Rs013470	2.396	2.39672	2.57088	2.01938	1.81174	2.34605	2.29076	2.77402	1.86771
Rs013480	0.042995	0.013368	0.016945	0.000829	0	0.02329	0	0.010179	0
Rs013500	10.5746	10.5377	11.1376	10.6876	10.4905	11.3994	11.399	12.6265	10.8704
Rs013510	0.950183	1.25282	0.864841	1.76821	1.10492	1.62602	3.28299	4.34462	3.81625
Rs013520	13.8941	13.7393	14.0307	11.3875	10.1982	11.9511	10.866	10.8525	10.5442
Rs013540	5.52534	5.91652	6.24042	4.99936	5.48353	5.48517	5.35531	4.93339	5.25298
Rs013550	2.71989	2.68293	2.78858	3.46331	2.39307	3.24443	3.41058	3.48612	3.87501
Rs013560	2.05318	1.86657	2.47173	3.61732	3.75956	3.87309	2.89288	3.35541	3.10269
Rs013570	148.426	158.303	160.983	165.536	179.739	179.51	177.294	194.271	201.692
Rs013580	0.172653	0.186929	0.24461	0.762777	0.510187	0.726593	0.970374	1.41125	0.788332
Rs013590	0	0	0	0	0	0	0	0.002765	0
Rs013600	0	0	0	0	0	0	0	0	0
Rs013610	29.0304	28.33	29.6621	17.0996	17.6697	18.7542	16.8348	17.9173	16.7241
Rs013620	3.91866	2.56684	3.60601	2.24104	2.48209	3.03861	4.34123	4.50486	4.47551
Rs013630	11.0643	11.0563	10.7568	9.97429	9.80231	11.2181	9.71428	9.7535	10.9688
Rs013640	11.0506	11.8885	11.7746	10.633	10.2583	11.5644	16.9351	16.5076	14.9734
Rs013650	0.290907	0.211514	0.444139	0.594079	0.789208	0.684259	0.902465	0.716281	0.646933
Rs013660	7.85462	6.449	6.81798	11.2686	13.809	12.2073	7.26804	6.30994	7.03813
Rs013670	43.6994	43.0626	45.7161	42.2086	40.4357	45.3772	49.2374	51.6649	47.1933
Rs013680	3.24012	3.24224	3.24262	2.87588	2.76064	2.72847	2.13352	2.31081	1.90192
Rs013690	65.5241	62.0628	62.4281	58.2424	52.5561	52.0922	45.5559	46.2804	48.286
Rs013700	10.5539	10.7743	10.8576	11.0294	11.3544	12.1621	12.4944	12.0353	11.7121
Rs013710	0	0	0	0	0	0	0	0	0
Rs013720	0	0	0	0	0	0	0	0	0
Rs013740	53.9469	58.0544	49.9638	69.3407	81.6399	68.2753	63.4844	64.7113	71.2919
Rs013750	18.5804	18.9538	19.0735	22.5333	22.465	22.9015	18.6757	19.9148	19.1928
Rs013760	11.8331	10.9441	11.8344	9.74866	10.0952	10.2017	12.968	13.0585	12.3266
Rs013770	0	0	0	0	0	0	0	0	0
Rs013790	54.0412	58.3722	50.1392	69.4844	82.3991	68.7474	63.8386	65.4508	71.7803
Rs013800	0.587146	0.858216	0.909158	1.28514	1.25653	1.62519	1.54982	1.3357	1.06958
Rs013810	6.56655	6.39655	6.40524	7.49945	7.55067	7.77543	6.55174	6.71329	6.49926
Rs013820	12.2365	11.507	12.6053	10.5667	10.7057	11.1347	14.3034	14.3099	13.4261
Rs013830	0.515607	0.158192	0.500473	0.293508	0.353594	0.334032	0.542873	0.514395	0.576524
Rs013840	8.31858	10.2981	9.85669	16.8322	14.5901	18.2586	30.1612	33.7366	31.0208
Rs013850	11.9263	11.0604	10.733	11.2033	9.91263	11.2048	11.6807	9.97848	10.4831
Rs013860	56.4252	54.7878	59.4804	97.7207	101.475	95.6113	125.078	121.814	129.674
Rs013870	75.3085	79.146	78.6488	82.9053	83.433	79.1967	80.418	82.5877	86.9823
Rs013880	5.77569	7.24964	6.41839	6.40589	6.05756	6.21523	5.36137	5.32789	6.6116
Rs013890	0	0	0.020584	0	0	0.023753	0	0	0.032132
Rs013900	3.50165	3.92825	3.79686	8.45165	8.53631	7.61477	10.5166	9.44586	10.8323
Rs013910	4.0082	4.00293	3.88994	6.13767	6.42413	5.96098	6.18979	5.56428	5.82435
Rs013920	22.9996	22.7016	24.3701	20.529	22.1827	24.2674	24.1265	23.9244	22.5633
Rs013930	2.08104	2.00746	1.53946	1.35689	1.72756	2.50871	3.3904	4.64683	3.72271
Rs013940	20.5111	19.189	20.081	21.7906	18.616	20.6443	25.3242	26.7021	20.3887
Rs013950	1.22202	0.549715	0.896904	2.96766	2.43831	2.20053	1.07335	1.09846	1.09312
Rs013960	18.7794	18.9122	18.3284	16.5382	18.0958	19.6993	23.9345	24.4683	19.8126
Rs013980	0.145213	0.145281	0.122346	0.023566	0.19555	0.116721	0.182352	0.130457	0.174388
Rs014000	12.6192	15.8263	12.6238	16.1356	14.0276	14.6311	16.2055	15.7909	15.7199
Rs014010	5.80652	6.26121	7.33615	7.09527	7.17054	6.51995	7.65321	6.86038	6.94157
Rs014020	40.0709	35.8424	41.7889	41.8356	41.6112	40.4443	41.9429	40.6351	42.5179
Rs014030	8.53051	8.38114	8.42622	7.58973	7.80469	7.76314	8.00525	7.85148	6.78491
Rs014040	0.542327	0.999191	1.10242	0.746671	0.627691	0.614854	0.669572	0.363611	0
Rs014050	8.60758	8.09168	8.75694	9.47121	9.01056	10.3946	10.8616	11.0171	10.5365
Rs014060	5.4956	5.09034	5.22189	6.67863	6.17735	7.04887	5.6799	5.55912	6.21058
Rs014070	0.127314	0	0	0	0	0	0	0	0
Rs014090	20.44	18.7743	18.8795	12.5961	10.8984	15.6081	21.1343	18.1947	21.9942
Rs014100	0	0	0	0	0	0	0	0	0
Rs014110	0.648898	0.29435	0.457214	0.464855	0.875324	0.559335	0.346782	0.42842	0.332883
Rs014120	1.63018	1.48844	1.85481	1.1364	1.49927	1.39617	1.42234	1.96256	1.48672
Rs014130	0	0	0.021973	0	0.038427	0	0.042153	0	0
Rs014140	0	0	0	0	0	0	0	0	0
Rs014150	0.058476	0	0	0	0	0.108434	0.070729	0.034097	0.060398
Rs014170	0.561313	0.614171	0.478786	0.424967	0.373988	0.225483	0.265205	0.212282	0.182745
Rs014180	29.3695	30.1506	30.6979	21.2749	20.6927	20.9062	15.3717	14.4352	14.5843
Rs014190	6.3282	6.3488	6.30264	6.51198	6.03773	6.15679	4.49192	4.08195	4.55516
Rs014200	0.050713	0	0.029331	0.141379	0.065508	0.140734	0.098449	0.167418	0.1289
Rs014210	0	0	0	0	0	0	0	0	0
Rs014230	51.8099	52.0284	59.6487	48.6865	48.9718	51.2173	35.787	36.2834	35.6065
Rs014240	2.16512	1.87897	1.66056	1.83918	2.23618	1.80296	2.50399	2.00211	2.10483
Rs014250	1.78064	1.45449	1.57304	2.06787	2.41398	1.97603	2.28924	2.46321	2.69701
Rs014260	616.629	615.409	689.202	278.059	300.368	236.107	264.997	262.055	298.089
Rs014270	71.7048	75.3516	73.4584	87.1685	90.8464	93.0664	88.2533	88.9324	93.5344
Rs014280	0.350018	0.298415	0.263428	0.387126	0.511134	0.434239	0.593095	0.413584	0.526104
Rs014290	40.3758	39.5629	40.4571	56.3028	76.8651	59.8238	38.2658	39.3359	53.0595
Rs014300	13.9074	11.9464	13.3095	13.1381	12.2198	13.1339	21.8701	20.2177	17.064
Rs014320	3.64391	3.46733	2.66329	4.22847	4.23146	3.96113	3.83315	3.54641	3.48637
Rs014330	4.86322	4.61726	4.3529	4.52866	4.66268	4.38554	4.70604	4.4975	4.35797
Rs014340	7.43767	7.29445	7.25627	7.55473	7.10365	7.23114	8.23105	9.03185	9.20843
Rs014350	13.0035	9.03394	8.4558	7.14191	4.97498	7.23428	16.2459	16.5004	13.6652
Rs014360	40.7725	38.2372	38.458	43.3701	41.6326	42.0272	40.4168	41.6313	42.7216
Rs014370	13.4049	13.2862	13.7678	12.5871	14.5731	13.9411	13.4435	13.9773	13.6013
Rs014380	0.987804	0.879749	0.647924	1.15121	1.14597	1.19982	0.499211	0.698217	0.836372
Rs014390	1.23426	1.29364	1.34101	0.303329	0.291625	0.346305	0.200198	0.193629	0.195409
Rs014400	0	0	0	0	0	0	0	0	0
Rs014410	0	0	0	0	0	0	0	0	0
Rs014430	0.040478	0.044063	0.022813	0.587111	0.144465	0.188823	0.224751	0.503712	0.310805
Rs014440	0	0	0	0	0	0	0	0	0
Rs014450	13.0154	12.4816	12.5587	9.19297	10.5765	10.5803	15.879	15.3332	13.0387
Rs014460	31.221	27.5022	31.5039	31.416	38.5951	35.1262	41.2992	44.6176	37.83
Rs014470	59.9206	54.0137	58.6325	45.8373	68.2846	53.1002	44.2129	46.1386	42.9584
Rs014480	9.43011	9.83745	8.56016	6.59732	6.95858	7.49743	5.89205	5.55933	5.89738
Rs014490	0	0	0	0.082737	0.10198	0	0	0.110921	0
Rs014500	0	0.129267	0	0.072381	0.087038	0	0	0.064841	0.067413
Rs014510	0	0	0	0	0	0	0	0	0
Rs014520	1.03851	0.470906	0.161998	0.156443	0.194204	0	0.308143	0	0.074736
Rs014540	35.6064	38.1948	37.7981	41.2095	32.1869	37.5984	33.5713	30.9867	36.4126
Rs014550	5.64464	5.59338	6.7333	4.10017	7.25795	5.18794	3.81086	3.72405	5.03153
Rs014560	11.9972	13.5234	13.7673	13.654	14.1947	14.8901	13.1402	12.097	12.8546
Rs014570	8.00214	8.08631	7.49782	7.27772	9.57711	8.67669	8.95933	8.52803	7.16512
Rs014580	0	0.122472	0.083135	0.328444	0.169049	0.225288	0.552767	0.424807	0.609827
Rs014590	12.829	14.9882	13.4013	12.864	11.9634	13.0828	12.4837	10.4363	10.4618
Rs014600	8.42416	9.11062	8.3944	6.2624	5.64644	6.17892	6.36473	8.48028	8.06051
Rs014610	9.7388	9.30064	10.3248	10.5815	9.72393	11.4213	11.5964	13.2286	10.9779
Rs014620	98.0553	112.164	114.229	185.881	152.737	195.631	131.685	121.716	137.286
Rs014630	0	0	0	0	0	0	0	0	0
Rs014640	21.7563	20.9744	20.178	20.4114	22.6991	20.5591	23.1532	22.2347	23.5832
Rs014660	26.9926	28.0059	29.3794	44.1897	38.6937	44.0367	42.0795	44.1731	45.9521
Rs014670	15.0845	16.8838	14.7681	17.7276	16.0486	18.2794	16.8149	18.0077	19.1162
Rs014680	0	0.030736	0	0	0	0	0	0	0.048619
Rs014690	6.12847	5.70792	6.47333	10.6751	9.01009	8.98883	9.76551	10.9184	12.0349
Rs014700	13.732	13.6951	17.2001	16.4122	16.3723	15.7826	30.327	26.814	33.1078
Rs014720	12.0377	11.5571	12.8933	12.7556	11.6972	12.2827	11.228	11.0919	11.3685
Rs014730	0.63502	0.485265	0.414265	0.390918	0.688744	0.651484	0.438716	0.43444	0.507599
Rs014740	4.28467	5.16816	4.91106	5.17432	4.04631	5.68097	4.03173	4.98837	4.36136
Rs014750	1.99865	2.30671	2.19849	2.54439	2.58812	3.04734	3.43544	3.39587	2.89508
Rs014760	7.78394	7.11994	7.53161	14.6656	13.9165	13.9033	16.9732	15.0615	17.3041
Rs014770	1.0274	0.83882	1.08799	2.08657	1.65788	1.75802	1.52339	1.34168	1.51029
Rs014780	10.0936	9.59812	9.7368	10.0704	8.08707	10.3175	16.778	16.9299	13.8407
Rs014790	32.7403	31.5188	33.6734	41.9264	40.107	39.7959	36.6864	35.8095	34.8812
Rs014800	1.15763	1.019	0.944395	0.747672	0.570728	0.682051	0.381004	0.512257	0.656992
Rs014810	0.048698	0	0.035589	0.113794	0.10399	0.076097	0	0.075351	0
Rs014820	64.3372	65.4839	63.3087	61.5302	60.498	63.8088	89.8656	81.1481	74.034
Rs014830	0.329908	0.127348	0.305177	0.128746	0.297099	0.174685	0.124614	0	0
Rs014840	0	0	0	0	0	0.065043	0	0	0
Rs014850	0	0	0	0.149274	0	0.082929	0	0	0
Rs014860	0	0	0	0	0	0	0	0	0
Rs014870	198.87	206.645	226.724	304.365	302.604	314.755	238.231	243.404	256.626
Rs014880	0	0	0.044687	0.115147	0	0.084655	0.038564	0	0
Rs014890	0.222173	0.33501	0.203233	0.928338	0.783215	2.81216	0.425133	0.280405	0.566707
Rs014910	5.02782	6.22847	5.94951	7.71577	6.48578	7.88936	9.66917	9.10262	9.29157
Rs014920	14.076	14.0042	13.0791	11.5709	12.1529	12.8494	10.7751	11.1832	10.4981
Rs014930	18.4017	18.5752	19.4097	25.8869	21.6384	26.1237	23.1212	25.9694	23.0939
Rs014940	2.90551	3.21021	3.11982	1.74174	1.90766	1.54343	3.49658	3.19829	2.61696
Rs014950	0.844044	1.01037	1.02169	1.72717	1.3046	1.78354	1.72371	1.53484	1.61072
Rs014990	4.98276	5.08756	4.70749	4.73125	4.39051	4.67691	5.41333	5.19255	4.51338
Rs015000	1.0864	1.09975	0.880785	0	1.58474	1.17828	0.254422	0.763622	0.258341
Rs015010	19.9921	19.3131	21.0912	14.4484	17.4037	17.4184	20.0789	21.0586	17.5562
Rs015020	0.040971	0.076245	0.056964	0.06688	0.07498	0.038805	0.184116	0.157728	0.152093
Rs015030	36.4791	28.9982	30.6821	39.972	64.074	43.8094	31.06	28.0503	34.2041
Rs015040	1.02758	1.06615	1.27441	1.1074	1.12091	1.09051	1.75525	0.988765	1.59695
Rs015060	25.4861	32.2456	28.0548	24.9086	16.415	25.6634	14.1467	17.49	16.9716
Rs015070	4.3518	3.53032	4.2724	4.84518	5.33956	5.15663	6.24468	5.71251	4.86047
Rs015080	326.505	288.848	307.297	267.287	276.522	266.406	385.3	354.602	309.713
Rs015090	6.78216	6.5567	6.56221	5.84419	5.95257	5.25526	5.76053	5.8697	5.78496
Rs015100	0	0	0	0	0	0.015973	0.032884	0.000663	0
Rs015110	0.076522	0.108098	0	0	0.242295	0.08177	0	0.070048	0.088148
Rs015120	13.1137	12.7878	14.0301	14.2704	13.9352	14.6826	17.9168	19.0832	16.0654
Rs015130	12.4674	13.2995	12.7929	14.2699	10.2277	13.8343	11.2227	10.2908	12.5902
Rs015140	0.238119	0.053086	0.196854	0.059787	0	0.102667	0.168048	0.015365	0.176813
Rs015150	0.126819	0.17847	0.179356	0.246017	0.174037	0.310054	0.239149	0.158452	0.185915
Rs015160	3.43479	4.1775	3.55845	2.5541	2.52007	2.36464	5.48506	4.35051	3.99215
Rs015170	1.0272	1.20922	1.0232	3.08982	2.07055	2.66762	1.40779	1.6335	1.8783
Rs015180	5.80342	5.68237	6.51855	6.85918	9.01682	8.63047	8.78641	9.27487	8.46314
Rs015190	14.5616	14.6229	13.9543	10.4493	11.1844	10.8658	14.1174	13.355	11.3082
Rs015200	5.94683	7.23984	6.8049	3.25307	3.91733	3.25344	5.01677	3.93625	5.0322
Rs015210	5.0465	5.65127	4.71499	9.94488	8.93141	9.24436	8.46972	8.91057	8.62571
Rs015220	0.098498	0.166442	0.175305	0.270218	0.103907	0.13258	0	0.063242	0.188284
Rs015230	0.139233	0.185781	0.225763	0.3317	0.197961	0.19562	0.154714	0.159045	0.127489
Rs015240	0.312643	0.304988	0.197981	0.128998	0	0.03362	0	0	0
Rs015270	13.8766	15.3129	14.1461	15.8481	12.1375	17.2163	14.3937	16.9114	15.5887
Rs015280	8.86138	7.16577	8.42085	9.30007	11.1267	10.4213	14.2162	15.1014	11.057
Rs015290	8.44446	8.15515	8.33046	4.49123	6.67402	5.34476	6.46201	6.21443	4.12705
Rs015300	2.15737	2.12	1.73	4.29812	4.15891	3.53623	5.86851	6.54772	7.71596
Rs015310	3.01339	2.90281	2.27488	3.02971	2.77779	2.28599	1.19622	0.766141	1.20943
Rs015330	117.717	126.06	118.746	90.7917	74.8964	87.9566	62.8743	63.3723	68.2831
Rs015340	3.81856	4.34011	4.0445	3.01538	3.39063	2.7588	3.47216	2.98057	3.69213
Rs015350	0.533693	0.569817	0.299632	0.495959	0.445276	0.711184	0.981793	0.731948	0.618387
Rs015360	2.69927	2.44276	2.60203	5.46154	4.36698	5.48618	5.41249	6.96338	4.85326
Rs015380	24.9626	27.3923	26.716	35.988	30.5847	36.1467	29.0513	34.3255	29.816
Rs015390	2.06374	1.31071	1.43601	1.5422	1.17954	1.28866	2.27504	1.79491	1.58152
Rs015400	9.91237	9.105	10.9863	10.845	10.8435	11.8101	12.6173	14.0211	10.7682
Rs015410	3.66687	2.13279	1.89136	26.2274	24.0097	18.8419	6.08612	10.3721	10.1808
Rs015420	35.3987	37.5373	37.0764	18.8097	25.8716	25.3529	25.4347	22.6519	23.8823
Rs015430	69.5567	64.2661	65.6682	55.1649	144.993	81.5536	84.0485	61.4249	64.0828
Rs015450	441.892	436.716	460.308	658.222	654.917	676.445	616.067	606.32	719.327
Rs015460	12.152	13.1069	12.7537	23.6091	17.0774	22.0051	16.6435	17.0512	19.3528
Rs015470	36.698	37.3519	37.8847	41.9059	40.095	41.615	37.567	40.1729	41.829
Rs015480	14.8738	17.4265	16.234	16.7786	15.1396	18.2506	14.6207	16.9489	15.0224
Rs015490	0	0	0	0.026621	0	0.015746	0	0	0
Rs015500	0.263277	0.12574	0.169971	0.0207	0.118295	0.065426	0.118605	0.055444	0.063231
Rs015510	0	0	0	0	0	0	0	0	0
Rs015520	46.9948	48.6023	48.6607	46.5185	44.4372	46.6506	37.7981	43.1446	41.4931
Rs015530	0.06644	0.055208	0.090898	0	0.001578	0.018106	0.032877	0	0
Rs015540	58.9924	55.8622	58.8112	60.9054	68.4331	61.9731	58.634	61.5324	59.8097
Rs015550	122.583	123.714	129.236	124.061	127.286	130.962	131.08	137.604	136.431
Rs015560	1.86701	2.45011	2.02221	2.27144	2.48561	3.89439	4.70305	5.11626	4.59179
Rs015570	3.47997	3.58202	3.53149	2.8339	2.70277	2.97574	4.18348	4.18303	3.99896
Rs015580	9.6695	9.06698	8.85261	14.2354	16.6824	14.0727	15.7669	15.0257	17.705
Rs015590	115.801	116.09	126.989	108.424	114.95	108.737	117.572	125.181	108.815
Rs015600	1.26473	1.09879	1.14324	0.952159	0.916151	1.13412	1.86731	1.57393	1.66922
Rs015610	10.3913	13.1953	10.9945	11.7535	12.5766	13.1187	15.2195	14.744	15.1158
Rs015620	24.7786	23.8709	24.0984	20.4188	21.086	20.6534	33.8839	31.0446	28.1052
Rs015630	0.774726	0.531276	0.698753	0.05151	0.066353	0.167454	0.47836	0.532195	0.367741
Rs015640	0.110659	0	0.262028	0	0.049461	0.052106	0.076097	0	0
Rs015650	1.90016	1.51479	1.67873	0.687755	0.713538	0.918174	1.51313	2.57986	0.8563
Rs015660	13.9254	18.1495	16.1201	5.96411	5.09515	7.04511	7.50393	9.24176	6.22427
Rs015670	0.20656	0.34485	0.127092	0.205706	0.112392	0.107775	0.160707	0.099462	0.137256
Rs015680	0	0	0	0	0	0	0	0	0
Rs015690	42.7724	39.7508	34.7444	45.0099	44.4256	48.033	58.107	62.2688	68.7386
Rs015700	6.56334	7.0984	5.37395	5.10831	6.00716	5.18847	5.61343	5.53814	5.57902
Rs015710	10.6287	8.06284	10.1445	8.61355	7.87414	8.67916	9.90957	7.61431	9.84163
Rs015720	0.279902	0.22812	0.246845	0.100758	0.25626	0.199246	0.481932	0.248573	0.215587
Rs015730	0.309727	0.3734	0.314004	0.350152	0.226807	0.342444	0.361542	0.327221	0.292534
Rs015740	10.1873	10.4444	9.80152	7.10498	4.97015	5.7458	4.90999	7.13367	7.09218
Rs015750	6.45851	7.11187	5.1525	4.95328	5.88037	4.87785	5.56134	5.22839	5.35619
Rs015760	10.9776	8.55603	10.4693	9.16788	8.35793	9.21382	10.8235	8.80643	10.7621
Rs015770	0.290351	0.253766	0.246831	0.102004	0.256262	0.266911	0.514307	0.248577	0.441929
Rs015790	1.57523	1.46228	1.46986	4.26791	4.4588	3.80154	2.76526	2.88067	2.66458
Rs015800	4.82074	4.74419	5.22855	4.47519	5.51497	5.74609	4.40636	4.37051	3.90349
Rs015810	88.1498	93.3875	89.0566	81.4452	89.4018	83.6322	81.608	79.6376	83.2854
Rs015830	0.5331	0.458839	0.777627	0.127374	0.23438	0.139007	0.435376	0.636384	0.271727
Rs015840	26.7769	29.2685	28.6628	19.5496	19.0609	20.5794	21.1849	23.1988	21.167
Rs015850	1.06314	1.09434	1.30973	0.941493	0.891931	0.994281	1.15752	1.18541	1.02356
Rs015860	7.29839	7.36962	6.36728	4.63383	4.76436	4.93523	4.8537	5.21459	4.04579
Rs015870	0	0	0	0	0	0.061595	0	0	0
Rs015890	2.4097	1.8672	2.3378	1.91076	3.97563	2.35365	2.44638	2.868	2.36619
Rs015900	0	0	0	0	0	0	0	0	0
Rs015930	0	0	0	0	0	0	0	0	0
Rs015950	0.073465	0	0	0	0	0.062689	0	0	0
Rs015960	13.9037	13.5195	14.4756	11.172	13.6318	12.1963	11.752	12.6813	11.4321
Rs015970	2.8141	2.22657	2.02353	2.06088	1.73924	2.25874	1.48709	1.96203	1.16788
Rs015980	0	0	0	0	0	0	0	0	0
Rs015990	0	0	0.027168	0	0	0	0.0622	0	0.01564
Rs016000	26.3276	22.292	23.0838	49.6283	58.4916	45.7955	36.0831	35.0306	38.4058
Rs016010	7.63861	6.97825	7.17537	28.6197	27.7818	24.964	18.0434	18.04	19.7675
Rs016020	16.1401	13.9587	16.0766	44.7829	38.5226	35.954	26.32	24.8404	27.8061
Rs016030	1.18753	0.806013	0.588049	0.712653	0.463057	0.944973	1.3077	1.00528	0.753454
Rs016040	0.362512	0.304061	0.313228	0.206646	0.28951	0.258584	0.277751	0.2007	0.29868
Rs016050	34.6471	38.2048	38.9669	23.1654	25.7439	23.766	20.2726	17.7437	18.5928
Rs016060	31.2668	30.2028	33.0656	28.606	32.0581	30.3466	30.8033	28.317	27.4328
Rs016070	15.7212	19.4842	16.6063	10.8041	10.7446	11.6806	8.57272	8.5835	9.64833
Rs016080	5.73415	4.93527	5.39603	8.02274	6.54367	7.1513	6.79449	5.91836	4.46347
Rs016090	60.9009	32.776	34.6239	115.847	89.4569	97.0594	118.972	126.406	156.829
Rs016100	6.92919	7.30016	6.84377	8.35983	8.56822	9.13649	9.073	8.2864	7.05643
Rs016110	0.456288	0.483951	0.523088	0.291048	0.254514	0.264173	0.485494	0.627505	0.866472
Rs016120	16.8325	17.7492	16.5817	30.6938	23.4399	26.9138	22.1957	25.1362	25.516
Rs016130	20.4091	18.5764	20.7639	19.2081	22.2596	18.2186	18.9097	18.3504	18.5228
Rs016150	2.0555	1.80694	1.37036	2.24278	2.71097	2.14897	1.33375	1.44575	2.00381
Rs016160	0.878237	0.949047	1.13308	1.25886	1.12044	0.781159	0.539082	0.506435	0.498052
Rs016170	4.58188	4.56852	4.4122	4.57604	5.04884	4.99529	5.30374	5.64535	5.2277
Rs016180	0	0	0.045381	0	0.038351	0	0	0	0
Rs016190	0	0.121793	0	0.07285	0.086239	0.095093	0	0.154218	0
Rs016200	8.15112	6.96915	7.25659	8.57793	7.16422	8.57621	7.82501	8.77768	8.19897
Rs016220	114.876	112.733	97.1861	246.876	190.985	201.178	138.416	157.241	175.615
Rs016230	71.9116	77.5068	74.3311	71.4084	62.5984	78.8415	79.7408	87.0308	89.7793
Rs016240	97.5276	85.9903	95.7594	125.083	165.534	115.151	73.4435	72.0236	85.7654
Rs016250	0	0	0.028055	0.095821	0	0	0.053655	0	0.049347
Rs016260	12.171	6.29418	7.12023	7.76937	14.073	7.54905	5.40757	5.09631	6.61695
Rs016270	4.16391	2.64102	3.04228	2.01426	4.99009	3.42951	1.53978	1.8868	1.90734
Rs016280	30.9529	31.6106	31.0295	32.2692	31.0574	31.5965	31.1569	29.3261	31.2934
Rs016290	4.88637	5.24713	5.828	2.81179	1.85229	2.85346	2.55345	1.9028	2.87566
Rs016300	4.53596	4.61489	4.39597	4.82314	5.94396	5.22799	4.59228	4.20213	4.65648
Rs016310	1.0261	1.02354	0.875006	1.19542	0.874073	1.00861	0.913697	0.990366	1.18327
Rs016400	3.96778	3.83124	4.5347	3.46239	2.9588	3.31169	4.22084	3.99169	3.51207
Rs016410	2.20132	2.47764	2.53079	2.63586	2.84891	3.52141	4.79499	5.42435	5.85578
Rs016420	7.15377	7.16634	6.88056	10.8467	10.3882	11.5935	14.0098	14.546	14.5351
Rs016430	7.95658	10.601	10.9915	19.3743	15.1375	19.3747	21.7929	21.3113	23.1012
Rs016440	11.8343	13.7689	14.7006	45.9933	36.2523	45.9804	54.8111	61.1689	57.9156
Rs016480	12.8971	14.4868	12.4276	30.9282	27.0373	31.3316	43.2253	47.4125	46.4916
Rs016490	14.0071	15.7827	14.4558	11.1663	13.3421	12.9101	9.82569	9.74992	11.3346
Rs016500	3.39567	3.53335	3.95476	3.14189	3.26376	3.4758	2.41277	2.27853	2.37443
Rs016510	2.01938	2.31427	2.01546	0.899224	0.856375	1.1713	1.42986	1.35233	1.10827
Rs016520	0.050012	0.030509	0.044141	0.023375	0.059382	0.041053	0.064091	0.045432	0.047534
Rs016540	0.078929	0.027034	0.11632	0	0	0	0	0	0
Rs016550	0	0	0	0	0	0	0	0	0
Rs016560	17.7334	21.6177	20.4419	10.1794	8.34928	10.5525	7.35253	6.84906	7.07009
Rs016570	22.5392	26.1332	21.347	13.297	11.4166	14.8751	14.7084	16.2186	14.6864
Rs016590	3.29717	3.90841	3.1527	2.11029	2.55403	1.90261	1.37433	1.25361	0.82936
Rs016600	20.2945	20.3484	21.7043	30.5199	29.3114	32.4053	28.4878	30.608	29.6031
Rs016620	13.7211	12.5255	13.905	14.4964	17.5493	14.5723	17.0542	17.4689	16.0322
Rs016630	71.6313	69.5428	77.7614	63.4703	64.609	64.7192	94.5153	96.1429	75.3593
Rs016640	0	0	0	0	0	0	0	0	0
Rs016650	10.2088	10.4991	10.416	8.24033	8.31204	7.69807	5.8653	6.03698	6.86109
Rs016660	0	0	0	0	0	0	0	0	0
Rs016670	0.558991	0.357336	0.284066	0.325382	0	0.2204	0.145751	0.135668	0
Rs016680	11.4208	10.6565	11.6127	12.189	12.7013	13.2025	13.4343	12.3744	11.9724
Rs016690	12.3282	14.3951	14.4982	15.2182	14.8747	15.8566	17.6287	16.4873	15.3241
Rs016700	10.2088	10.4991	10.4363	8.24033	8.29009	7.65174	5.86529	6.0347	6.86109
Rs016710	0	0	0	0	0	0	0	0	0
Rs016720	8.55123	9.71464	9.43512	6.18522	7.56873	6.76455	6.70706	7.31645	6.4805
Rs016730	1.03059	1.62964	1.32191	0.641648	0.621029	0.672889	0.67844	0.788639	0.550886
Rs016750	21.8629	25.6887	24.8677	14.939	14.7942	18.8216	20.6867	26.0663	21.7733
Rs016760	13.4563	12.2788	13.9888	11.7428	13.1054	12.842	10.7416	10.7846	12.011
Rs016770	56.2276	58.2278	53.0027	42.648	39.4348	42.9214	20.9711	20.1969	21.7715
Rs016780	5.3729	5.52796	5.48613	3.39877	4.38785	4.00656	3.14896	3.10309	2.55883
Rs016790	3.82822	4.3661	4.09514	5.23536	7.15393	4.7645	3.94561	4.16196	2.99407
Rs016800	0	0.262989	0.155775	0.17855	0.311419	0.128965	0.273414	0.06781	0
Rs016810	15.2833	14.2535	16.0728	14.1653	16.3574	17.9131	18.0678	18.5828	16.1727
Rs016820	0	0	0	0	0	0	0	0	0
Rs016830	3.47555	3.53008	3.21216	5.35027	4.75483	5.02217	5.12308	4.52879	4.0154
Rs016840	25.8226	29.1492	26.4155	20.8047	20.5882	21.7771	13.3611	14.0434	14.0259
Rs016850	206.629	207.51	202.485	91.8309	77.4367	79.6947	107.855	92.2798	106.267
Rs016860	0	0	0	0	0	0	0	0	0
Rs016870	0	0	0	0	0	0	0	0	0
Rs016880	7.97247	8.3511	8.77023	6.78837	6.83916	7.62111	7.89729	8.23347	6.83788
Rs016890	0.288493	0.180657	0.251118	0.443794	0.510453	0.33938	0.753598	0.476658	0.756813
Rs016910	5.8274	6.33251	6.55392	4.4485	5.36464	4.7339	3.95471	4.53193	3.03529
Rs016920	0.204869	0.180091	0.203699	0.348745	0.270274	0.131453	0.172357	0.045159	0.059252
Rs016930	26.0094	20.7778	26.582	34.1018	58.318	33.1741	32.2477	29.8428	26.9873
Rs016940	36.964	35.3846	39.002	35.3109	38.1174	33.7456	24.7732	23.9254	27.1712
Rs016950	10.6383	10.1179	10.0242	9.15809	9.1681	9.33989	8.64267	9.30841	9.08005
Rs016960	49.1039	49.744	49.8898	46.6544	43.6111	47.2644	47.5711	43.472	46.6179
Rs016970	39.3987	39.0943	39.3887	36.387	31.4686	32.8447	38.7409	39.51	35.5168
Rs016980	11.3887	10.4435	11.1356	9.06196	9.96696	9.79076	9.03336	8.69008	8.67507
Rs016990	2.70295	2.39745	2.28804	2.21087	2.30539	2.12273	2.23546	2.43902	1.73477
Rs017000	25.8897	25.0608	24.0298	24.6144	24.7073	24.0115	21.7502	22.373	20.1731
Rs017010	1.32538	1.6245	2.00856	1.72978	4.43576	2.62791	2.03628	1.56354	1.2685
Rs017020	6.44596	7.60426	7.3663	5.22255	5.65613	4.49929	4.25186	4.51573	5.13346
Rs017030	0.741353	0.765661	0.667945	1.13623	0.760773	1.4434	0.424049	0.840461	0.880765
Rs017040	1.01652	0.835751	1.24878	0.881728	0.704867	1.03889	0.95788	1.14885	0.535944
Rs017050	0	0	0	0.027103	0	0.034874	0	0	0
Rs017060	0	0	0	0	0	0	0	0	0
Rs017070	2.15504	1.9598	2.00922	0.934079	1.15295	1.19295	1.69031	1.9807	1.4667
Rs017080	100.6	104.873	101.903	99.1415	76.1049	88.8415	219.98	206.413	281.323
Rs017090	10.4332	10.5846	10.5208	10.1573	11.0974	10.5725	13.0905	12.7262	12.1525
Rs017100	57.5037	70.9935	63.6647	67.1412	48.0531	73.5658	52.9815	54.9893	58.2669
Rs017120	2.33602	2.57653	2.40149	2.50909	2.34122	3.60945	2.81218	2.93899	2.65803
Rs017130	16.3289	15.6087	15.8217	18.6096	16.4896	18.8807	22.1449	20.9774	17.0502
Rs017140	0	0	0	0	0	0	0	0	0
Rs017150	0	0	0	0	0.000955	0	0	0	0
Rs017160	1.15257	1.90433	1.95867	0.197054	0.042504	0.123496	0.102924	0.233939	0.158892
Rs017170	14.2113	14.3318	14.4601	7.42346	8.24647	6.67205	7.31424	9.37344	9.10896
Rs017180	0.255886	0.347324	0.223359	0.353742	0.174636	0.265461	0.179173	0.162872	0.262199
Rs017190	45.687	41.4928	45.7359	37.4774	37.7233	36.6612	41.5783	37.441	34.844
Rs017210	3.92349	4.9587	5.31723	6.88061	5.04622	5.68598	5.40562	5.67823	6.19175
Rs017220	307.995	301.034	336.908	342.654	319.998	349.133	367.272	383.568	397.224
Rs017240	0.190168	0.204644	0.170225	0.128215	0.119501	0.139667	0.122696	0.023355	0.022452
Rs017260	5.93872	5.75918	6.06649	5.3129	5.01753	5.1512	8.52786	12.4764	6.93953
Rs017270	0	0	0	0	0	0	0	0	0
Rs017280	8.5071	8.46431	6.57827	4.82394	4.0702	5.97625	8.09693	7.73207	8.05282
Rs017290	0.409294	0.387542	0.373201	0.256023	0.092416	0.121973	0.268237	0.226964	0.155006
Rs017300	12.2599	15.0635	16.1102	9.00053	7.62192	10.3143	10.1991	14.033	12.3479
Rs017310	3.62212	3.7433	3.55078	1.63308	1.42779	2.10579	4.15686	3.32481	2.02562
Rs017320	93.0684	102.299	91.306	128.044	115.425	128.238	119.059	113.773	129.383
Rs017330	6.73225	6.29085	5.6439	4.2847	4.45687	5.03454	3.72659	4.98721	2.98746
Rs017340	0.308266	0.459542	0.638827	0.190021	0.048734	0.284356	0.282122	0.358233	0.248825
Rs017350	0.097859	0.179239	0.298409	0.27291	0.270981	0.270496	0.197295	0.255653	0.085977
Rs017360	6.13657	5.81351	7.49352	4.02268	4.25934	3.73201	3.46068	3.05635	2.92012
Rs017370	16.3206	16.7366	18.4833	11.0284	11.7335	12.7456	8.48899	9.41126	9.21575
Rs017380	38.3173	37.1424	39.646	31.9024	36.3342	38.029	37.1531	38.8006	33.6196
Rs017390	109.429	106.828	111.719	127.416	112.669	116.355	67.604	67.2241	81.8697
Rs017400	0.067254	0	0.038699	0.027355	0.065273	0	0.096673	0	0.083405
Rs017410	0	0	0	0	0	0	0	0	0
Rs017420	1.16629	1.3224	0.711236	0.693616	0.642542	0.889532	0.636507	0.466232	0.894288
Rs017430	44.7056	47.8315	42.7689	53.7185	44.6814	52.6204	44.0918	43.4909	46.3636
Rs017440	8.34201	5.2562	6.19525	2.33177	4.70325	2.89138	2.88822	2.26185	1.69561
Rs017450	4.20932	5.80838	4.89677	1.61889	1.12893	1.1302	2.46832	2.9962	2.85656
Rs017470	0	0	0	0	0	0.050612	0	0	0
Rs017480	0	0	0	0	0	0.050612	0	0	0
Rs017490	0.161233	0.047785	0.149369	0.049918	0.033048	0.041265	0	0.086769	0.097649
Rs017530	0	0	0	0	0	0	0	0	0
Rs017540	4.82265	4.7248	5.04488	4.44411	4.70312	4.63286	5.00058	5.44186	4.31712
Rs017550	25.6265	30.4588	27.0139	18.669	15.6208	19.6518	17.7395	17.3614	16.6219
Rs017560	8.83514	8.63026	10.2972	6.68743	7.50815	7.87419	7.21545	7.14892	7.88603
Rs017570	4.91506	4.79703	4.91783	4.4905	4.61495	4.43024	3.59922	3.85976	3.51623
Rs017580	25.1667	30.062	27.0198	18.565	15.4514	19.788	17.6562	17.0567	16.7858
Rs017590	8.35623	8.16908	9.73288	6.36429	7.06306	7.47019	6.89853	6.79604	7.56671
Rs017600	0.218226	0.20843	0.158103	0.18108	0.202019	0.18983	0.133759	0.125172	0.111927
Rs017610	0	0.141295	0	0.286869	0	0	0.200402	0	0.014457
Rs017620	5.81871	6.2363	6.33597	4.36916	3.39293	4.09966	1.56489	2.08341	1.98461
Rs017650	0	0.14658	0	0	0	0	0	0	0
Rs017660	0	0	0	0	0.054423	0	0	0	0.06057
Rs017670	0	0	0	0	0	0	0	0	0
Rs017680	0	0	0	0	0	0	0	0	0
Rs017690	0.322237	0.419723	0.232236	2.13473	2.03516	2.19385	2.02058	1.99256	2.6743
Rs017700	26.537	24.7778	23.3032	22.0842	22.0191	20.4125	21.7022	20.8074	19.1383
Rs017710	9.83979	10.9186	10.687	9.11687	8.49859	8.58806	8.19336	8.48658	7.24988
Rs017730	33.601	35.2679	33.6183	34.7057	32.1349	32.2136	36.8093	36.5404	35.4334
Rs017750	0.274261	0.426125	0.632364	0	0.03127	0.1287	0.098346	0.138217	0.428797
Rs017760	22.282	18.6298	20.3981	20.7821	28.095	22.7767	24.783	24.2249	21.6331
Rs017770	1.99653	1.83022	1.53778	1.58957	1.3148	1.71012	2.27193	1.798	1.74494
Rs017780	48.5399	50.668	48.2033	123.32	124.459	121.778	163.632	165.526	204.288
Rs017790	28.3704	29.3978	31.2089	21.4195	19.9104	23.8954	17.675	21.1224	19.2377
Rs017800	6.76726	6.17042	7.51431	5.72264	6.35603	6.22789	5.23881	5.67972	5.93532
Rs017810	0.04628	0	0.025941	0.030399	0	0.029732	0	0.000147	0.052013
Rs017820	10.9638	11.1475	11.3275	10.0398	9.60016	10.394	8.56533	8.06374	7.49296
Rs017830	11.5203	12.4846	11.9959	10.0278	9.71549	10.7014	10.0246	11.6481	8.05329
Rs017840	3.01006	2.16277	2.1375	2.06995	1.48873	2.24866	1.21198	1.21935	1.4459
Rs017850	16.0121	16.0781	15.0642	15.0599	16.2646	15.2855	16.7672	16.9547	15.9753
Rs017860	2.6141	2.83147	1.79708	2.00415	2.53025	2.3776	1.31423	1.33533	1.65813
Rs017870	16.4183	17.1496	15.9238	15.1453	16.6011	17.3657	19.2141	19.2539	15.6383
Rs017880	53.6864	53.8496	53.7137	18.2711	25.2302	24.2942	17.3109	20.0561	17.2538
Rs017890	0.359121	0.337619	0.500941	0.594923	0.984018	0.713588	0.391656	0.469889	0.375689
Rs017900	29.4967	29.0921	30.6331	47.8345	46.3956	46.1511	44.7764	50.947	52.1396
Rs017910	7.91419	7.99546	9.12386	8.2676	7.45785	7.85808	9.23661	8.70107	7.97041
Rs017920	8.5855	8.73573	8.73119	9.5865	10.1001	9.67929	9.40168	9.66348	9.12302
Rs017930	20.1164	20.3881	21.0535	22.7527	20.9299	22.5249	20.7512	23.1728	20.4631
Rs017940	11.0085	10.1678	11.541	10.5948	10.9877	11.0281	9.44168	10.3957	9.13922
Rs017950	3.94309	4.6269	4.2526	6.0578	4.60266	5.82776	5.23583	6.45477	6.05721
Rs017960	4.88366	5.01184	4.73217	5.16106	4.31375	5.22054	4.18048	4.59806	3.89712
Rs017970	11.3653	10.3628	13.2079	11.5587	14.3374	12.0731	12.6949	10.9277	11.7548
Rs017980	6.94395	7.82428	8.19215	5.38275	6.06104	5.11037	4.43604	3.8215	4.97753
Rs017990	0.562423	0.539379	0.568505	0.650097	0.250553	0.512395	0.293771	0.292401	0.563873
Rs018000	0.28566	0.376777	0.395452	0.032064	0.270149	0.16846	0.201943	0.129004	0.041754
Rs018010	17.1491	17.141	18.3431	20.9241	22.515	22.9416	23.0915	24.012	24.1911
Rs018030	9.70293	9.11629	9.62678	10.4808	10.9291	10.3201	10.4054	11.054	9.47227
Rs018040	0	0	0	0.031253	0.039637	0.085139	0.090425	0	0
Rs018050	0.312714	0.4523	0.55812	0.192388	0.532646	0.521012	0.367862	0.197108	0.313057
Rs018080	16.1522	15.1975	16.1648	10.9716	9.06586	8.2864	7.89025	9.19524	7.38098
Rs018100	0.181547	0.294572	0.250366	0.235653	0.564253	0.289388	0.356909	0.337385	0.180359
Rs018110	14.9853	12.8037	16.2183	15.6904	16.3421	17.5805	24.0572	24.4699	21.8171
Rs018120	0	0	0.082332	0.222882	0.732369	0.390118	0.52364	0.199291	0
Rs018130	0.099549	0.080343	0.390815	0.250283	0.23629	0.280225	0.096521	0.04081	0
Rs018140	24.7584	29.4607	30.6452	16.1258	15.6151	17.6489	17.6815	18.6427	17.854
Rs018160	5.61186	6.17096	6.0016	2.89295	3.10803	3.75421	3.64315	4.65017	4.034
Rs018190	9.4078	9.69146	9.42694	9.44686	10.2204	10.1363	11.5126	11.1566	11.5899
Rs018200	4.48558	3.85386	4.13122	7.50261	6.83446	6.85881	6.53005	6.36767	4.44768
Rs018210	1.23196	1.81595	1.38527	0.737315	0.599784	0.917687	0.971992	1.11284	1.14123
Rs018220	35.099	39.1992	38.6477	23.5649	22.0771	26.5609	26.105	30.2445	27.4523
Rs018230	9.80296	9.18442	9.03478	10.0725	10.6662	9.86663	9.68549	8.79461	9.63934
Rs018240	21.7526	21.1715	21.8618	21.7901	26.0329	24.939	25.84	22.5402	21.6869
Rs018250	75.8345	97.1834	77.6603	137.567	122.82	143.725	142.773	126.302	151.449
Rs018260	0	0	0	0	0	0	0	0	0
Rs018270	1.84731	1.59968	1.82461	3.21532	3.19577	3.51621	3.55621	3.33864	3.89007
Rs018280	4.43336	3.91345	4.73288	5.93546	5.42163	5.67573	3.55669	3.87769	4.79542
Rs018290	9.28698	9.01389	9.7326	8.611	8.44823	8.94604	8.69173	8.64935	9.18511
Rs018300	48.7791	48.2265	47.4378	69.7197	59.1175	63.6203	59.299	57.2176	62.7207
Rs018310	6.0092	6.33364	6.98267	5.75319	4.42308	6.28562	1.96899	1.96533	1.76788
Rs018320	40.1456	40.1329	42.2972	39.051	42.1815	36.8916	35.0162	35.6963	37.4933
Rs018330	39.2451	35.1167	37.968	28.2052	28.3365	31.3056	41.2371	40.9128	33.8991
Rs018340	38.8715	41.193	39.8947	40.4687	37.548	41.9083	44.549	46.9259	47.4519
Rs018380	3.06238	2.69482	3.17737	4.62877	4.90009	4.29444	3.75359	3.8406	4.09874
Rs018390	0	0	0	0	0	0	0	0	0
Rs018420	0	0	0	0	0	0	0	0	0
Rs018440	0	0	0	0	0	0	0	0	0
Rs018450	0	0.037143	0	0.013711	0.044767	0.039163	0.007484	0.020682	0.008816
Rs018480	0	0	0	0	0	0	0	0	0
Rs018490	0	0	0	0	0	0	0	0	0
Rs018520	0	0.010347	0	0	0	0	0	0	0.002913
Rs018530	1.88464	1.46434	2.59003	2.9315	2.53261	2.46417	3.05385	2.70378	3.69686
Rs018540	0	0	0	0	0.020963	0	0	0	0
Rs018550	33.2936	31.2064	34.6316	33.7336	37.1016	34.0422	37.3676	35.3997	35.3415
Rs018570	1.88464	1.46549	2.63301	2.9315	2.53261	2.46417	3.05385	2.70378	3.69686
Rs018580	0	0	0	0	0	0	0	0	0
Rs018590	0	0	0	0	0	0	0	0	0
Rs018600	40.2295	37.0364	41.8856	38.4751	43.618	44.1706	38.2988	41.0691	39.0842
Rs018610	0.145416	0	0	0.058225	0	0	0	0	0
Rs018630	0	0	0	0	0	0	0	0	0
Rs018640	0	0	0	0.017042	0	0	0	0.069248	0
Rs018650	0	0	0.025101	0.037856	0.055568	0	0	0.077269	0.056156
Rs018660	0.482584	0.444007	0.403956	0.293652	0.299482	0.406389	0.293209	0.275766	0.151259
Rs018670	5.55061	5.11113	4.2077	3.26722	2.25725	3.05541	6.88708	4.40935	4.02163
Rs018690	0	0	0	0	0	0	0	0	0
Rs018700	0	0	0	0	0	0	0	0	0
Rs018710	1.73669	1.21496	1.49995	1.82226	1.6275	1.9283	2.65347	3.48333	2.63867
Rs018720	102.489	112.791	115.342	87.7158	76.69	85.714	105.557	100.981	103.7
Rs018730	11.5085	12.0522	10.7162	8.37836	6.04576	6.61591	6.63237	8.18875	8.75149
Rs018740	2.88396	3.04539	3.86097	1.67134	0.925011	1.71556	1.57586	2.0548	1.62254
Rs018770	0.43473	0.361005	0.469782	0.243171	0.088356	0.100488	0.431847	0.217964	0
Rs018780	21.8114	22.2208	18.7009	18.5461	15.2422	19.6275	17.4643	17.9493	17.7885
Rs018790	0.733756	0.705328	0.534814	0.386347	0.10165	0.360675	0.565238	0.836124	0.205563
Rs018800	0	0	0	0	0	0	0	0	0
Rs018810	0	0	0	0	0	0	0.031603	0	0
Rs018820	3.61076	3.30574	3.50013	4.81424	4.26401	4.19067	3.49276	4.52224	4.13544
Rs018830	12.9599	14.1188	12.7061	14.8248	10.8875	14.4687	10.0378	10.6012	11.1863
Rs018840	0.621636	0.618982	0.572082	1.17373	1.16174	1.4686	1.59472	1.51986	1.18104
Rs018850	58.3017	67.6527	64.1276	66.0829	50.1156	63.8878	67.7822	72.15	75.2033
Rs018860	0.196181	0.163881	0.112511	0	0	0.074226	0.097898	0	0
Rs018870	2.59559	2.74305	3.02266	1.65786	2.45859	2.12259	1.40178	1.61944	0.926083
Rs018880	8.93056	9.58254	8.32951	7.67649	7.36891	8.28013	7.52539	7.13929	7.65652
Rs018890	4.95442	4.72627	4.45004	3.79852	3.52864	4.1316	3.90732	3.98881	3.72118
Rs018900	46.0462	44.0593	45.7514	35.7995	35.3755	39.5534	50.4106	53.1183	47.5917
Rs018910	228.983	247.751	246.691	281.977	281.953	293.613	219.314	228.241	239.545
Rs018920	0	0	0	0	0	0	0	0	0
Rs018940	0.087315	0	0	0.257408	0.064577	0.180768	0	0.034849	0
Rs018950	279.064	320.658	292.451	266.868	234.676	280.198	301.113	288.414	325.117
Rs018970	0	0	0	0	0	0	0	0	0
Rs018980	0	0	0	0	0	0	0	0	0
Rs018990	0	0	0	0	0	0	0	0	0
Rs019010	5.9579	5.55431	6.27804	6.91647	6.88439	7.42437	6.76509	7.80474	7.03629
Rs019020	0	0	0	0	0	0	0	0	0
Rs019030	2.95471	3.06614	3.28229	2.5434	2.48586	2.57094	2.26668	2.30435	1.91314
Rs019040	15.2705	13.6981	14.3768	17.6232	20.683	18.7979	16.3076	15.3866	15.0588
Rs019050	26.856	23.2755	26.0631	28.6893	32.0687	30.1716	23.5039	23.796	26.3521
Rs019060	0.064255	0.043195	0.045599	0	0.002321	0	0.035638	0	0.049129
Rs019070	1.71003	1.98087	1.94792	1.59714	1.53083	1.25382	2.08763	2.44329	1.99097
Rs019080	0	0	0	0	0	0	0	0.034764	0
Rs019090	24.2819	25.8806	23.9572	24.5476	23.5605	24.2536	24.8794	24.726	23.7917
Rs019110	3.50351	3.73361	3.72318	6.74391	6.01662	7.44512	5.3936	6.24048	5.9273
Rs019130	0	0	0.072423	0	0	0	0	0	0
Rs019150	0.082925	0.111525	0.086263	0	0.06994	0	0.060183	0.051448	0.099242
Rs019170	33.8608	35.5616	38.4153	37.0641	38.4662	39.5634	34.0191	36.0668	32.1621
Rs019180	0.640722	0.663021	0.796931	0.957731	0.742079	0.93248	0.977333	0.949398	0.759141
Rs019190	49.8854	43.9228	48.6878	42.4188	55.933	42.5761	29.4183	30.6979	29.3837
Rs019210	101.269	98.787	114.695	89.5092	95.0605	100.283	123.987	112.379	114.434
Rs019220	3.95778	4.18731	3.99154	5.62184	4.76623	4.89819	4.19739	4.81965	5.33042
Rs019230	5.70407	6.67978	6.20409	4.22839	5.34438	4.91493	2.39985	3.077	3.13736
Rs019240	0	0	0	0	0	0	0	0	0
Rs019250	0.665225	0.908997	0.602388	1.45789	1.19296	1.31749	0.534136	0.252642	0.627459
Rs019260	6.25381	6.55979	6.82532	4.47042	4.32582	5.19314	3.23643	4.46749	4.31918
Rs019280	25.3839	27.5787	25.856	20.571	22.5684	21.9604	20.4002	21.1604	18.8398
Rs019290	2.03704	1.91644	2.11449	1.34963	1.86438	1.19707	1.5048	1.71909	1.21887
Rs019300	0	0	0	0	0	0.0246	0.059176	0	0
Rs019330	29.6094	30.7896	31.464	24.4831	24.8438	26.5306	27.8197	24.4565	26.5111
Rs019350	0	0	0	0	0	0.109056	0	0	0
Rs019360	0.091116	0.044782	0.128489	0.665741	0.438867	0.621101	0.648831	0.468426	0.202026
Rs019370	9.75767	9.61018	8.1857	9.53524	7.57746	9.01195	5.2837	5.59862	5.13819
Rs019380	4.13081	4.28434	3.67646	4.26558	4.42621	4.1869	4.56517	4.29985	3.52784
Rs019400	0.332171	0.146759	0.256998	0.07376	0	0.103695	0.106884	0.10357	0.023536
Rs019410	0	0	0	0	0	0	0	0	0
Rs019420	4.12569	4.79908	4.37618	1.18258	1.24855	1.52411	3.97964	5.89742	3.59693
Rs019430	4.06692	4.59048	4.22332	1.43997	1.45551	1.56822	4.40064	6.68198	4.06842
Rs019440	3.96545	5.01807	4.49781	4.89042	3.5769	4.56176	4.69629	6.1343	6.68807
Rs019450	128.325	133.858	156.722	157.244	149.97	163.174	113.459	119.793	117.822
Rs019460	0.085174	0.073677	0.062423	0.056437	0	0.059775	0	0.061036	0.02563
Rs019470	2.30476	1.94264	1.69988	1.85642	1.44883	2.00338	2.27467	2.78919	3.14266
Rs019480	0	0	0	0	0	0	0	0	0
Rs019490	3.95894	4.77954	4.90193	3.31743	2.97907	2.57319	4.55738	4.30757	4.24826
Rs019500	0.196281	0.142741	0.552145	0.037371	0	0.103961	0.054217	0	0
Rs019510	0	0.1186	0.321274	0	0	0.055865	0.057677	0	0.05175
Rs019520	0	0.040776	0	0	0	0.031244	0	0	0
Rs019530	214.779	233.383	239.218	277.796	261.951	277.056	286.651	270.605	299.398
Rs019540	15.7609	14.8546	15.0173	20.0071	22.5644	19.0501	18.7912	18.7463	17.6738
Rs019550	9.85911	11.2158	10.2075	12.7878	11.48	11.8571	10.2951	11.4522	11.2011
Rs019560	0	0	0	0	0	0	0	0	0
Rs019570	69.6789	61.015	60.4253	56.3621	64.7524	54.51	52.2196	46.8794	45.4783
Rs019580	1.1797	1.33988	1.14612	0.997687	0.735906	1.00372	0.934876	1.07795	0.727415
Rs019610	17.8463	19.7786	19.1255	21.5581	18.2561	21.5632	23.6871	26.6358	27.9664
Rs019620	0	0	0	0	0	0	0	0	0
Rs019630	0	0	0	0	0	0	0	0	0
Rs019640	4.31135	3.89159	4.88643	3.57778	4.79972	3.85459	2.59586	1.89549	2.6573
Rs019650	0.069206	0	0	0	0	0	0	0.021531	0
Rs019660	4.01652	3.84747	3.80895	4.34982	3.38125	3.7224	2.22447	2.26704	2.45181
Rs019670	32.716	36.9153	31.665	40.2953	33.3864	40.483	32.0789	38.0233	37.9737
Rs019680	2.96877	3.35122	4.24975	3.42988	3.94856	3.69308	3.82051	2.53356	3.85674
Rs019690	0	0	0	0	0	0	0	0	0
Rs019700	0	0	0.009271	0	0	0	0	0	0
Rs019710	0	0	0	0	0	0	0	0	0
Rs019720	0.298778	0.309534	0.335562	0.134609	0.330444	0.180993	0.238152	0.218758	0.159492
Rs019730	0.05673	0.255535	0.121544	0.22831	0.057356	0.150783	0.075997	0.094258	0.167933
Rs019740	0	0	0	0	0	0	0	0	0
Rs019750	0	0	0	0	0	0	0	0	0
Rs019780	36.8142	37.8817	35.4263	39.133	33.7941	37.9008	35.8816	36.3428	35.9935
Rs019790	0	0	0	0	0	0	0	0	0
Rs019800	50.5638	53.7217	54.9605	37.5989	45.4642	41.2977	33.7547	34.7253	38.2309
Rs019810	8.7107	10.2221	7.92935	11.59	10.9286	10.5652	8.52796	9.38722	9.09271
Rs019820	0.655235	0.663678	0.865906	0.414199	0.806257	0.745154	0.281581	0.569317	0.653607
Rs019830	6.24068	8.40015	6.67363	3.64787	3.52751	3.18991	5.00223	4.92024	5.02236
Rs019840	0	0	0	0.001376	0	0	0	0	0
Rs019850	4.45453	5.90394	5.70932	3.80877	4.37232	4.20955	5.47276	5.60838	6.54841
Rs019860	52.1522	51.6492	58.9111	43.6799	47.5048	47.2661	45.0896	45.9739	43.4526
Rs019870	49.7765	42.0015	51.8252	43.2044	41.0017	43.2452	54.155	58.1331	51.1598
Rs019880	7.34883	11.2298	8.70234	2.88688	2.09769	3.7629	2.85181	3.90156	3.51984
Rs019890	0.099979	0.083504	0.106196	0	0.034922	0.082219	0.046209	0	0
Rs019900	1.09188	1.19698	1.36803	0.745328	0.846404	1.05354	1.1438	0.939403	1.25742
Rs019910	43.9903	46.3875	48.1218	16.2916	14.3533	14.5781	8.41567	7.75385	10.9717
Rs019920	0	0	0	0	0	0	0	0	0
Rs019950	0.151396	0.232584	0.278302	0.092988	0.056692	0.099626	0	0.106793	0.133954
Rs019960	6.17032	2.61582	2.50819	1.43365	1.06058	2.07575	2.24528	2.81589	2.14703
Rs019970	0.046806	0	0	0	0	0	0	0	0
Rs019980	15.2434	15.113	16.2663	10.4718	9.5719	10.6976	10.968	12.579	12.3082
Rs019990	10.9757	11.5943	13.7574	12.7893	15.6682	13.0318	13.0765	13.9433	14.0023
Rs020000	3.93558	5.25613	4.9962	1.31604	0.941586	1.23028	1.49099	1.00033	1.31623
Rs020010	14.8397	13.3869	14.0739	13.636	14.6744	15.3047	17.2208	16.4524	15.4747
Rs020020	0.628785	0.665124	0.923141	0.568213	0.922486	1.24517	1.38324	1.55586	1.07613
Rs020030	16.126	14.1615	13.6276	10.2409	8.77175	10.626	15.6703	18.312	19.2185
Rs020040	3.35344	3.79947	2.78673	1.58269	1.09379	2.16302	2.51281	2.96635	1.96359
Rs020050	3.88499	5.31204	5.06349	1.31604	0.941586	1.2471	1.59265	1.00022	1.31623
Rs020060	14.7784	13.3725	14.0485	13.6382	14.6887	15.3679	17.2243	16.5341	15.474
Rs020070	5.96247	5.32466	6.71336	6.96612	7.13603	7.72484	7.79901	8.23713	6.90762
Rs020080	9.58557	9.39327	9.59294	8.66494	8.35053	9.2836	9.66565	10.0769	8.53037
Rs020090	8.85598	8.55699	9.32784	9.55897	9.89237	10.5102	10.2689	10.7736	9.3163
Rs020100	3.9931	3.43381	2.54054	2.07964	2.32067	2.49583	2.63311	2.88171	2.43148
Rs020110	0.770164	1.40617	1.46585	0.904684	1.31579	1.34916	2.08613	2.68344	2.16773
Rs020120	0	0	0	0	0	0	0	0	0
Rs020130	23.1525	22.9149	17.349	30.4421	26.375	33.1453	24.2961	26.288	22.885
Rs020140	5.39309	6.02401	6.85695	6.01365	5.48712	6.47036	4.12675	5.03423	5.60514
Rs020150	0	0.038393	0.0522	0	0	0	0.032406	0	0
Rs020170	17.8752	16.7015	17.9194	22.4099	20.3655	21.5663	21.2993	21.7882	22.1089
Rs020180	3.9575	3.74856	4.03286	2.96743	3.03387	2.49464	4.45749	3.55467	3.47256
Rs020190	44.2193	42.1855	47.5374	53.5008	69.7915	54.8366	52.9349	48.8426	50.0964
Rs020200	0.447818	0.481285	0.33116	0	0.038145	0.102224	0.41783	0.228845	0.297056
Rs020220	0	0	0	0	0	0	0	0	0
Rs020230	0.111944	0.152183	0.12953	0.112322	0.080008	0.082727	0.045155	0.077876	0.156699
Rs020240	0	0	0	0.07667	0	0	0	0	0
Rs020250	0.165069	0.075692	0	0.282047	0.349863	0.150415	0.093649	0.236763	0
Rs020260	10.7812	10.6675	10.8563	11.7771	11.5353	12.1443	9.83911	10.78	10.3787
Rs020280	5.86196	6.11226	6.20571	7.17548	8.90647	7.46914	7.43777	6.82565	7.99512
Rs020290	0	0	0	0	0	0.05104	0.105382	0	0
Rs020300	263.341	280.484	275.322	252.062	333.676	282.552	290.071	353.931	308.088
Rs020320	5.93724	6.09577	6.20054	7.28225	9.01192	7.64551	7.74225	7.01829	7.92957
Rs020350	0.762835	0.944195	0.715387	1.31469	1.2119	1.19724	1.13682	1.37953	1.17031
Rs020360	1.01381	1.06244	1.1912	0.443182	0.573683	0.464213	0.178356	0.257628	0.22758
Rs020370	2.70133	3.11122	2.60817	2.12016	1.92346	2.05127	1.6199	1.53818	1.16101
Rs020380	0.97282	1.57915	1.49142	0.194085	0.276623	0.236882	0.168594	0.345742	0.027539
Rs020390	0	0	0	0	0.088723	0.165514	0.046472	0	0.072254
Rs020400	0.081594	0.078993	0.064373	0.155531	0	0.149691	0.110991	0.114155	0.099455
Rs020410	16.708	16.6977	16.1403	14.3416	15.7757	13.0752	13.0964	13.5073	12.7663
Rs020420	0.039106	0	0.024294	0	0	0	0.045382	0	0.060473
Rs020430	14.1356	12.2233	15.0165	11.6928	12.6969	14.1466	21.1863	21.7693	14.9287
Rs020440	35.4271	39.2969	39.299	26.585	25.6001	26.8019	33.6552	36.7963	33.5297
Rs020450	4.16975	4.25989	4.75328	5.85113	5.88204	5.49464	6.29489	4.1932	4.04805
Rs020460	0.361533	0.440663	0.78609	0.666447	0.446323	0.539237	0.273288	0.210368	0.404622
Rs020470	7.48572	6.84827	6.93483	5.05129	3.24142	4.02358	2.44718	2.19372	2.46547
Rs020480	0	0.051723	0	0	0	0	0	0.056991	0
Rs020490	0.862163	0.517479	0.959005	0.469812	0.38795	0.633625	0.870142	1.67858	1.37844
Rs020500	0	0	0	0	0	0	0	0	0
Rs020510	2.61303	3.11675	2.96666	2.30687	2.27699	2.8085	3.05932	3.18006	2.9082
Rs020520	19.9756	20.8567	18.7923	16.6046	18.4367	16.8432	22.8014	17.6407	19.3787
Rs020530	0	0	0.027504	0	0	0.031116	0	0.031607	0
Rs020540	0	0	0	0.054286	0	0	0	0	0.026736
Rs020550	0	0	0	0	0	0	0	0	0
Rs020560	2.78794	2.38056	2.40387	1.31357	1.54388	1.46748	0.837615	1.01233	0.652626
Rs020570	1.45179	1.80052	2.03067	0.753409	0.829104	0.764989	0.763128	0.896563	1.03474
Rs020580	7.4349	8.60851	9.13558	7.16617	8.2918	7.65581	6.16711	5.7275	6.54912
Rs020590	4.52405	3.58194	4.36437	4.14894	4.98534	3.97058	3.85208	3.32071	3.58104
Rs020600	23.0558	22.7525	24.5968	20.355	22.7567	23.1204	20.9038	22.223	22.9666
Rs020610	0	0.094059	0	0	0	0	0	0	0
Rs020620	2.45065	2.29297	2.37561	2.75585	3.3139	3.1154	2.91255	3.19138	2.53582
Rs020630	14.102	15.4255	15.9794	10.5276	12.0008	13.2955	12.3471	11.774	10.301
Rs020640	18.7509	17.5045	19.7512	18.1295	20.0263	19.2442	19.7032	18.5983	18.395
Rs020650	2.04322	1.58386	1.91297	2.23224	2.677	2.86572	5.38345	4.01538	3.65426
Rs020660	2.67698	2.41844	2.82611	0.812705	0.609378	1.14851	1.11475	1.00514	0.840668
Rs020670	0	0	0	0	0.111821	0	0	0	0
Rs020680	9.0554	7.97699	9.16517	7.65622	7.90762	8.74813	10.0845	11.1109	9.20668
Rs020690	6.79055	8.28627	7.12508	4.78548	5.03008	4.95649	6.44772	6.37657	5.29004
Rs020700	4.0427	3.94959	4.54995	3.96106	4.08023	4.39048	4.38744	4.84735	4.56837
Rs020710	0.57312	0.346486	0.45208	0.601106	0.895871	0.849894	1.77205	1.33964	1.4551
Rs020720	4.07714	4.83748	4.43594	2.18271	2.41447	2.18069	1.99938	2.85766	2.03003
Rs020730	2.6113	2.53827	3.61231	1.78795	2.37277	2.53027	3.49248	3.63875	3.23395
Rs020740	33.8258	38.4127	34.7383	30.0872	30.5002	32.0071	39.6619	45.2999	40.1662
Rs020750	0.020881	0	0.014978	0.138237	0.100235	0.102831	0.07303	0.209322	0.117682
Rs020760	16.1956	15.8695	16.6392	20.0251	17.8353	18.6866	17.3101	19.0345	17.6213
Rs020770	10.0173	10.1629	9.52028	11.3904	13.5244	12.6407	11.0128	11.2118	11.8113
Rs020780	0.020483	0	0.014978	0.173041	0.099703	0.075124	0.072208	0.208694	0.13929
Rs020790	16.3889	16.0735	16.8423	20.2432	18.0253	18.7285	17.3559	19.1758	17.7404
Rs020800	9.67721	9.57801	9.31735	11.6372	11.5911	12.0187	11.4407	11.4823	11.9053
Rs020810	11.2454	12.6796	13.0889	14.7737	13.7857	13.9346	17.7162	17.0148	18.3756
Rs020820	14.6139	14.0373	12.9571	14.2345	12.7545	12.9898	11.8453	13.1372	11.8974
Rs020830	0.255001	0.158431	0	0.27474	0.144771	0.221867	0.119581	0.070901	0
Rs020840	8.90051	8.92855	9.17739	7.31879	6.99942	6.51553	5.34557	5.70218	5.58194
Rs020860	1.78848	2.33647	1.72121	2.30199	2.48998	2.15064	1.57657	1.64492	1.45661
Rs020870	12.6519	11.6441	13.2457	17.017	19.7015	17.8915	22.0915	21.8753	25.248
Rs020890	0	0	0	0	0	0	0	0	0
Rs020900	0	0	0	0	0	0	0	0	0.040888
Rs020910	0.282381	0.236079	0.222277	0.129222	0.194275	0.211283	0.297843	0.233035	0.125896
Rs020930	13.7247	11.3806	14.6688	11.7578	12.3712	12.6503	21.4185	21.1125	16.1913
Rs020940	11.5517	12.6136	12.1007	11.5005	13.7264	11.6916	10.3224	9.65808	10.5796
Rs020950	0.240821	0.255351	0.376357	0.284916	0.386986	0.241605	0.417026	0.485439	0.296264
Rs020960	7.60025	7.66097	9.26097	9.13268	8.2373	9.8386	12.7921	13.2755	11.2447
Rs020970	4.54049	4.42291	4.45244	3.01322	3.02307	3.80217	3.50552	2.26304	3.15749
Rs020980	20.8723	19.2156	21.3923	17.8148	15.3382	19.1554	21.2417	21.5926	18.9593
Rs020990	47.672	51.98	48.1685	62.3711	53.5901	62.9103	47.489	47.8725	50.4042
Rs021000	0.068963	0.106404	0.121497	0.135379	0.159841	0.208008	0.024992	0.05823	0.129737
Rs021020	0.56658	0.715378	0.652916	0.389928	0.145887	0.225693	0.407872	0.424058	0.260517
Rs021050	26.857	25.7888	26.6947	26.5641	23.0138	29.1842	38.2813	32.5847	30.5125
Rs021060	0.015292	0	0	0	0	0.012512	0.01344	0	0
Rs021070	26.7352	28.5059	26.5445	27.819	28.8633	27.1631	21.3987	24.2783	21.8164
Rs021090	0	0	0	0.011449	0	0	0.002246	0.001389	0.002204
Rs021100	8.85102	9.18306	9.28022	7.48795	7.3077	8.05528	7.74879	8.59273	7.56673
Rs021110	0.146726	0.033983	0.024656	0.045259	0	0	0	0	0
Rs021120	25.2586	22.0646	25.7872	26.6993	25.1975	26.8396	34.4251	34.6799	29.4468
Rs021130	14.6834	16.1861	16.1785	21.612	19.3209	22.3125	23.2922	24.2282	26.1859
Rs021140	7.94124	8.11421	7.61245	6.63247	7.07697	7.78349	5.74146	7.21589	7.0491
Rs021150	9.38714	10.385	10.7982	11.3008	10.7787	11.3361	10.4173	11.5409	10.5585
Rs021160	6.9265	8.18451	7.02517	10.9655	9.12908	11.7423	10.4774	12.2832	11.7153
Rs021180	0	0	0	0	0	0	0	0	0
Rs021190	15.2838	16.1454	12.8348	26.2759	19.1372	25.671	21.7861	21.4296	25.0016
Rs021200	0	0	0	0	0	0	0	0	0
Rs021210	0	0	0	0	0	0	0	0	0
Rs021240	2.17923	2.32828	2.39325	2.59916	2.56201	3.04053	3.25012	4.2826	3.96939
Rs021250	6.34189	5.71734	6.48302	5.3883	5.38637	5.42269	5.69393	5.85121	5.04055
Rs021260	20.7843	23.1556	23.7051	19.5948	17.6567	18.7965	15.5521	15.2	17.1584
Rs021270	38.4193	40.303	38.5633	72.9176	64.2066	69.0127	95.8963	102.637	104.109
Rs021280	6.54682	6.22833	6.53356	5.9109	6.42854	6.85375	8.26208	8.14167	7.01864
Rs021290	0.262262	0.269302	0.203971	0	0	0.036382	0.155347	0.080341	0.040377
Rs021300	498.57	542.495	548.169	703.197	604.287	677.734	551.676	566.482	640.383
Rs021320	0.684756	0.496233	0.439994	0.393135	0.446298	0.654876	0.400797	0.408428	0.515205
Rs021330	0.091312	0.098722	0.104314	0.0647	0.155315	0.104369	0.063388	0.078913	0.050926
Rs021350	0	0	0	0	0	0	0	0	0.024105
Rs021360	0.569286	0.447596	0.306964	0.604563	0.603971	0.654177	0.301999	0.423786	0.566713
Rs021370	4.01676	4.07381	3.37938	2.02166	1.40768	1.8757	1.89688	3.06911	2.83807
Rs021380	0	0.014343	0	0.02677	0	0	0	0	0
Rs021400	8.33554	8.51887	8.6568	9.3533	10.0952	10.8483	10.9278	12.2201	10.3309
Rs021410	0	0	0	0	0	0	0	0	0
Rs021420	0	0	0	0	0	0	0	0	0
Rs021430	0	0	0	0	0	0	0	0	0
Rs021440	0	0	0	0	0	0	0	0	0
Rs021450	6.83874	6.69743	7.64647	8.57114	8.43372	9.58585	11.1049	11.6322	10.0977
Rs021460	0.048211	0.07144	0.016156	0	0	0	0	0.039907	0
Rs021470	135.633	137.439	144.444	156.071	144.918	155.44	162.415	166.69	154.306
Rs021480	0	0.011891	0	0	0.001022	0	0	0	0
Rs021490	26.1012	24.2735	27.1435	25.9183	27.5661	25.3155	30.9529	27.5922	24.7304
Rs021500	6.26151	6.14409	6.02302	3.6688	4.12359	4.0966	3.58799	4.72405	3.69927
Rs021510	0.288929	0.086751	0.181843	0.098464	0	0	0.130656	0.228863	0
Rs021520	5.24829	5.34912	6.02399	4.06565	2.96447	4.11354	2.79004	2.94021	2.76416
Rs021530	6.15157	6.28054	5.36751	5.32822	4.46578	5.45547	4.37708	4.48944	4.96501
Rs021540	11.1711	14.117	11.8687	11.8692	10.1346	10.7315	5.96462	5.72523	6.69186
Rs021550	0	0	0	0	0	0	0	0	0
Rs021560	21.8875	23.7663	25.2591	21.1105	19.935	22.3989	20.8354	21.876	23.2822
Rs021570	0.392277	0.460789	0.355867	0.404163	1.08203	0.64391	0.163147	0.128833	0.032659
Rs021580	106.324	114.825	110.48	96.7541	104.663	87.6556	103.079	101.83	104.335
Rs021590	10.6069	10.477	11.3707	9.10694	7.97316	7.79043	8.23422	8.07753	8.05653
Rs021600	0.156799	0.22526	0.138699	0.046772	0	0.126051	0.03649	0.129232	0.079305
Rs021620	12.7396	13.9757	13.5214	12.3567	11.7115	13.8146	12.3537	12.2704	13.0214
Rs021630	5.94108	6.4378	6.67367	9.38296	8.07713	10.3014	9.41494	10.9137	9.32257
Rs021640	128.212	119.684	137.376	110.63	117.043	118.346	150.262	145.522	131.164
Rs021650	0.057421	0	0.018577	0.058854	0.043594	0.023264	0.030319	0.051035	0
Rs021660	0	0	0	0	0	0	0	0	0
Rs021670	5.45975	7.20527	7.79655	0.983404	0.82511	1.05153	1.03519	1.09933	0.687375
Rs021680	3.42038	4.08772	4.67772	2.11828	1.60822	2.65794	3.11896	2.8869	3.15912
Rs021690	104.78	112.938	103.531	104.041	110.965	99.8779	93.5078	84.2901	94.4943
Rs021700	11.9839	11.9032	12.4309	17.7382	16.4563	17.0637	15.9924	17.3042	16.679
Rs021710	0.698367	0.594166	0.672919	0.719111	0.446693	0.429235	0.660529	0.832651	0.644968
Rs021720	7.11789	6.52759	5.82144	5.96857	5.17896	5.56447	5.74607	4.59015	5.55846
Rs021730	12.1057	10.7526	10.2693	11.7399	11.3122	10.5532	11.3767	11.1387	10.9959
Rs021740	69.5463	64.9211	77.8012	85.5914	87.3774	84.768	132.452	131.282	104.56
Rs021750	0.011886	0	0	0	0	0	0	0	0
Rs021760	0	0	0	0	0	0	0	0	0
Rs021770	0.086697	0.176309	0.123518	0.377313	0.338713	0.147874	0.20427	0.164308	0
Rs021780	31.4825	33.0425	37.7012	52.4688	53.1392	54.635	54.8139	60.8659	61.8197
Rs021790	0	0	0	0	0	0	0	0	0
Rs021800	0	0	0	0	0	0	0	0	0
Rs021810	0	0	0	0	0	0	0	0.036012	0
Rs021830	0.032871	0.030426	0.050728	0.019825	0.01031	0.02028	0.039928	0.005756	0.051028
Rs021850	0	0	0	0	0	0	0	0	0
Rs021860	0.166463	0.131568	0.036412	0.04308	0.0775	0.058478	0.060804	0.076654	0.024561
Rs021870	6.47334	6.83725	6.50809	4.75916	5.43752	5.43416	5.67614	5.82847	4.54037
Rs021880	0.288694	0.287883	0.249485	0.145365	0.043964	0.120119	0.192974	0.293839	0.214357
Rs021890	6.05672	7.18573	6.88152	7.6345	10.0235	8.82889	11.5182	11.7542	10.8478
Rs021920	0.345828	0.251042	0.281156	0.365525	0.685888	0.30924	0.371275	0.287985	0.396447
Rs021930	0.013843	0	0.019233	0	0	0	0	0	0
Rs021940	0	0	0	0	0	0	0	0	0
Rs021950	0.043171	0.031543	0.056071	0	0	0	0.063803	0	0.096784
Rs021960	1.02898	1.28887	0.798836	0.712614	0.326598	0.798036	0.913101	0.786836	0.516186
Rs021970	0.689442	0.553627	0.425769	0.598651	0.25404	0.40935	0.289904	0.447138	0.493987
Rs021980	0.319194	0.296201	0.251189	0.389557	0.406119	0.306051	0.295076	0.268322	0.386586
Rs021990	0	0	0	0	0	0	0	0	0
Rs022000	0.812022	0.548838	0.802678	0.291902	0.437192	0.342698	0.626822	0.648185	0.540238
Rs022010	0.185005	0.464403	0.2872	0.397993	0.42915	0.695789	0.651604	1.12607	0.606465
Rs022030	13.4936	12.809	12.827	8.11074	8.59033	8.50347	10.6374	11.2361	9.708
Rs022040	4.02804	4.43421	4.44655	2.53094	2.97612	2.49768	2.01551	1.86083	2.2649
Rs022050	5.6887	4.33431	6.41037	4.881	4.1678	5.46542	6.73658	5.6013	5.55917
Rs022060	0	0	0	0	0	0	0	0	0
Rs022070	29.1367	33.7398	33.5675	23.342	23.7159	30.4561	26.953	29.1047	24.2631
Rs022080	1.33041	1.57002	2.0378	1.18474	1.22338	1.03219	0.904507	1.25381	0.967957
Rs022090	0	0	0	0	0	0	0	0	0
Rs022100	0	0	0	0	0	0	0	0	0
Rs022110	1.48595	2.20319	1.24423	0.563824	0.623799	1.20218	0.657587	0.687449	0.779688
Rs022130	102.915	110.844	94.554	176.404	170.662	164.803	154.018	164.815	183.569
Rs022140	1.44828	1.33986	1.26874	6.95671	4.55353	6.94125	5.66814	5.85006	7.65452
Rs022150	0	0	0	0	0	0	0	0	0
Rs022160	28.5101	29.3885	32.4161	26.3053	22.8102	28.6671	41.5499	46.0731	32.6158
Rs022170	0	0	0	0	0	0	0	0	0
Rs022180	0	0	0	0	0	0	0	0	0
Rs022190	0.505666	0.288802	0.974189	0.798656	0.546089	0.600277	0.285316	0.424472	0.083186
Rs022200	34.5169	35.4849	33.9907	18.007	23.0445	20.0469	16.2073	16.3815	17.1247
Rs022210	0.109564	0.034125	0.053529	0.26995	0.353873	0.287307	0.430531	0.319571	0.301805
Rs022220	0.012406	0.002046	0.000905	0	0	0	0.001214	0	0
Rs022230	0.812796	0.619152	0.624867	1.33099	1.09525	1.25572	0.763812	0.860014	0.910881
Rs022240	0	0	0.024331	0.075504	0.025468	0.044046	0.066715	0.06746	0
Rs022250	25.8004	25.4328	24.0087	24.7454	21.8331	24.5827	17.8929	19.8387	20.0248
Rs022260	0.710038	0.46966	0.594179	0.869698	0.807423	1.17162	0.564659	0.485292	0.797533
Rs022290	38.7583	40.6941	38.4907	36.8499	25.5857	34.4209	26.441	26.5789	25.6034
Rs022310	213.529	251.567	244.873	390.27	334.46	342.872	415.762	352	464.121
Rs022320	1.38628	1.44543	1.41756	1.5615	1.75111	2.11271	1.59228	1.65078	1.35186
Rs022330	1.10094	1.14077	1.78901	0.50086	0.542493	0.274724	0.050698	0.252552	0.485289
Rs022340	0.333712	0.154065	0.404419	0.184541	0.138272	0.545289	0.127777	0.147764	0.290666
Rs022350	27.6825	28.4641	31.813	15.2564	13.3842	14.5005	11.3591	12.8743	13.2516
Rs022360	5.94318	5.92136	5.71726	4.74009	5.20755	5.48559	3.19766	3.59488	2.8492
Rs022380	0	0	0	0	0	0	0	0	0
Rs022390	0	0	0	0	0	0	0	0	0
Rs022400	13.566	13.5996	14.0991	14.3175	13.8808	14.8531	13.262	13.6745	13.2726
Rs022410	9.52451	10.0302	8.98658	10.6515	11.9114	11.8922	10.0569	10.9413	10.0717
Rs022420	423.514	393.491	420.565	367.777	373.011	345.015	270.975	290.143	316.16
Rs022430	0	0.07494	0	0.088611	0	0	0	0	0
Rs022440	2.12209	2.40618	2.57218	4.05869	2.51129	3.4253	5.56865	6.1943	5.51141
Rs022450	0	0	0.052126	0	0	0	0	0	0
Rs022460	4.24097	5.17449	6.14463	6.08348	5.68658	6.91426	5.46317	5.66387	7.4527
Rs022490	0.478877	0.45866	0.470344	0.05643	0.117102	0.330176	0.828125	0.980666	0.784346
Rs022500	24.0313	22.6359	23.2594	24.0091	22.7291	25.0994	23.4593	24.1934	21.6253
Rs022530	0.183721	0.184719	0.041049	0.28897	0.448076	0.31704	0.624432	0.574503	0.495272
Rs022540	442.924	524.292	492.084	119.735	99.7582	119.428	77.7188	81.6712	92.7556
Rs022550	23.0912	24.6341	22.9058	17.6619	17.8925	18.734	15.6646	18.4955	16.7118
Rs022570	3.66827	3.49935	2.99733	2.85746	1.74276	2.58912	2.2192	2.55627	1.49561
Rs022580	0	0	0.03589	0	0	0	0	0	0
Rs022600	0	0	0	0	0	0	0	0	0
Rs022610	406.953	317.935	399.854	584.446	950.567	577.778	471.157	473.284	450.033
Rs022630	0	0	0	0	0	0	0	0	0
Rs022640	13.1139	12.8254	13.2317	7.52488	7.11352	7.67384	6.68541	7.54412	7.48265
Rs022650	0	0	0.071966	0	0.061092	0	0	0	0
Rs022660	0	0	0	0	0	0	0	0	0
Rs022670	1.39308	1.43713	1.45551	0.699243	0.9102	0.709969	0.99617	0.920552	0.603663
Rs022680	2.97539	3.47293	3.4131	1.79151	1.43496	1.15215	1.64467	1.84646	1.95106
Rs022690	9.16984	11.5638	9.82579	8.34938	7.50922	7.2734	9.32201	8.92995	8.87898
Rs022700	0	0	0	0.014212	0	0	0.016848	0	0
Rs022710	0	0.038551	0	0	0	0	0	0	0
Rs022720	0	0	0	0	0	0	0	0	0
Rs022730	0.028778	0.038309	0	0	0	0	0	0	0
Rs022740	0	0	0	0	0	0	0	0	0
Rs022760	0	0.024998	0.011898	0.030091	0	0	0	0	0.021062
Rs022770	8.76984	7.76669	8.5963	7.85558	8.27002	8.72812	7.48067	6.82458	6.49025
Rs022790	1.06841	0.239445	0.873631	0.331829	0.321438	0.683616	0.575506	0.929042	0.393444
Rs022800	5.17809	4.68722	4.681	6.79795	6.19008	6.84431	7.1443	7.51177	6.45237
Rs022820	0.367694	0.500366	0.401123	0.083613	0.206699	0.15521	0.227272	0.103284	0.052967
Rs022830	9.47758	8.94787	10.1914	7.57393	7.36239	6.80277	6.60371	7.79108	7.87105
Rs022840	0.824358	0.926322	1.28512	0.798977	0.799662	0.756001	1.09181	0.443199	0.710565
Rs022850	0.074139	0	0.038376	0	0	0	0	0	0
Rs022860	0.727618	0.248121	0.497396	0.496817	0.428806	0.498521	0.623752	0.429561	0.615675
Rs022870	0.386588	0.4769	0.347072	0.13444	0.134458	0.085704	0.11664	0.075653	0.027595
Rs022880	21.4028	23.7779	26.1309	29.8423	27.1317	31.9572	24.5444	26.4386	30.1486
Rs022890	4.29978	4.14711	3.93058	4.28025	3.59069	4.06856	6.20321	6.44517	5.72527
Rs022900	4.66429	4.2095	3.53689	4.56134	5.21404	5.42107	9.40953	10.841	7.64244
Rs022940	7.78505	8.8655	9.44561	3.76672	3.71585	4.70425	6.61574	7.83224	5.33814
Rs022950	5.57712	6.01767	5.31163	3.52296	4.0451	3.56278	2.92598	3.48195	3.66959
Rs022960	20.2248	19.5951	18.3625	18.0692	16.7925	18.6154	18.476	20.258	17.0292
Rs022990	15.8203	16.3189	16.0684	13.0345	15.2624	13.6903	12.2849	12.4635	12.2674
Rs023000	15.6643	15.3266	15.2792	38.6658	55.67	40.2213	23.7567	21.1836	27.0388
Rs023020	0.115443	0.078521	0.088543	0.057021	0.108226	0.074592	0	0.075675	0.095344
Rs023030	200.555	229.37	223.907	344.048	387.084	358.166	321.904	318.767	330.222
Rs023050	0	0	0	0	0	0	0	0	0
Rs023060	27.7297	28.5454	29.0475	21.9105	16.6231	18.7091	16.9104	19.8934	19.6489
Rs023070	7.25342	9.22033	9.02568	5.59243	4.35505	5.874	8.86302	8.95649	6.4236
Rs023080	0	0	0	0	0	0	0	0	0
Rs023090	2.40644	1.86894	2.21232	5.0411	5.53562	4.23071	3.96598	4.63159	4.67312
[truncated: 44,516 more rows]
